# Supplementary material for: Relationship between Circulating Lipids and Cytokines in Metastatic Castration-Resistant Prostate Cancer
Source: Cancers (Basel). 2021 Oct 1;13(19):4964. doi: 10.3390/cancers13194964 (PMC8508038; doi:10.3390/cancers13194964)
Supplement: Supplementary file 1 [file cancers-13-04964-s001.zip]

Archive with 3 entries (3 files):
- Supplementary File S1_hazardratios.xlsx
- Supplementary File S2_correlation.xlsx
- Supplementary Information_figures tables.pdf
