# Supplementary material for: Relationship between Circulating Lipids and Cytokines in Metastatic Castration-Resistant Prostate Cancer
Source: Cancers (Basel). 2021 Oct 1;13(19):4964. doi: 10.3390/cancers13194964 (PMC8508038; doi:10.3390/cancers13194964)
Supplement: Supplementary file 1 [file cancers-13-04964-s001.zip › Supplementary File S1_hazardratios.xlsx]

## Sheet: Cohort1_lipid OS
Cohort 1, hazard ratio of baseline lipid levels for overall survival
sort	lipid type	lipid species	Hazard Ratio	lower 95%CI	upper 95%CI	p-value	also prognostic in Cohort 2a
1	Cer(d)	Cer(d18:1/16:0)	2.75823	1.81297	4.19633	2.14859e-06	TRUE
2	Cer(d)	Cer(d18:1/18:0)	1.99747	1.51236	2.63819	1.09231e-06	TRUE
3	Cer(d)	Cer(d18:1/20:0)	2.13899	1.51549	3.01901	1.52837e-05	TRUE
4	Cer(d)	Cer(d18:1/22:0)	1.62795	0.99065	2.67523	0.0544933
5	Cer(d)	Cer(d18:1/24:0)	0.683274	0.358709	1.30151	0.246691
6	Cer(d)	Cer(d18:1/24:1)	2.81224	1.81738	4.3517	3.45325e-06	TRUE
7	HexCer	HexCer(d18:1/16:0)	2.05196	1.4102	2.98579	0.000172528	TRUE
8	HexCer	HexCer(d18:1/18:0)	1.36059	0.977954	1.89294	0.0676025
9	HexCer	HexCer(d18:1/20:0)	1.41589	0.980405	2.0448	0.0636771
10	HexCer	HexCer(d18:1/22:0)	1.08682	0.726233	1.62643	0.685657
11	HexCer	HexCer(d18:1/24:0)	0.954981	0.629808	1.44804	0.8283
12	HexCer	HexCer(d18:1/24:1)	1.75314	1.20463	2.5514	0.00336352	TRUE
13	Hex2Cer	Hex2Cer(d18:1/16:0)	1.13726	0.715618	1.80733	0.586299
14	Hex2Cer	Hex2Cer(d18:1/20:0)	1.40618	0.995612	1.98606	0.0529905
15	Hex2Cer	Hex2Cer(d18:1/22:0)	1.65471	1.07524	2.54648	0.0220337	TRUE
16	Hex2Cer	Hex2Cer(d18:1/24:0)	1.2304	0.765978	1.97641	0.391201
17	Hex2Cer	Hex2Cer(d18:1/24:1)	1.77011	1.17649	2.66326	0.00614826
18	Hex3Cer	Hex3Cer(d18:1/16:0)	2.97781	1.69539	5.23029	0.000146537	TRUE
19	Hex3Cer	Hex3Cer(d18:1/18:0)	1.47693	1.00762	2.16484	0.0456228
20	Hex3Cer	Hex3Cer(d18:1/20:0)	1.00066	0.898048	1.115	0.990424
21	Hex3Cer	Hex3Cer(d18:1/22:0)	1.18201	0.816512	1.71111	0.375651
22	Hex3Cer	Hex3Cer(d18:1/24:0)	1.3214	0.916475	1.90523	0.135496
23	Hex3Cer	Hex3Cer(d18:1/24:1)	1.80701	1.23085	2.65287	0.00252621	TRUE
24	GM3	GM3(d18:1/16:0)	3.25703	2.0501	5.17449	5.7505e-07	TRUE
25	GM3	GM3(d18:1/18:0)	2.26392	1.41931	3.61113	0.000603904	TRUE
26	GM3	GM3(d18:1/20:0)	2.09547	1.44226	3.04452	0.000103889	TRUE
27	GM3	GM3(d18:1/22:0)	2.03133	1.31556	3.13653	0.00138711	TRUE
28	GM3	GM3(d18:1/24:0)	1.13175	0.723563	1.77021	0.587633
29	GM3	GM3(d18:1/24:1)	2.30525	1.5839	3.35511	1.2904e-05	TRUE
30	SM	SM(d17:1/14:0)	1.06964	0.724513	1.57917	0.734839
31	SM	SM(d18:0/14:0)	1.21596	0.836857	1.7668	0.30503
32	SM	SM(32:1)	1.75462	0.965699	3.18803	0.0649787
33	SM	SM(d18:2/14:0)	1.08807	0.618575	1.9139	0.76958
34	SM	SM(33:1)	2.36907	1.35023	4.15668	0.00264043
35	SM	SM(d18:0/16:0)	1.75012	1.15012	2.66312	0.00897656	TRUE
36	SM	SM(d18:1/16:0)	5.9362	2.7798	12.6766	4.2019e-06	TRUE
37	SM	SM(d18:2/16:0)	5.33283	2.66771	10.6605	2.17505e-06
38	SM	SM(35:1)	2.14533	1.3335	3.45141	0.00165353
39	SM	SM(d18:2/17:0)	2.52368	1.49417	4.26255	0.000537037
40	SM	SM(36:1)	2.79532	1.74687	4.47304	1.82282e-05
41	SM	SM(d18:2/18:0)	2.77996	1.77001	4.36618	9.04351e-06
42	SM	SM(36:3)	2.31152	1.49607	3.57144	0.00016017
43	SM	SM(37:2)	1.12144	0.678229	1.85428	0.655096
44	SM	SM(38:1)	1.7572	0.806782	3.82723	0.15579
45	SM	SM(d18:2/20:0)	2.99588	1.71759	5.22552	0.000110767
46	SM	SM(39:1)	1.19541	0.675597	2.11518	0.539844
47	SM	SM(41:1)	1.10659	0.607965	2.01415	0.740313
48	SM	SM(d18:2/23:0)	0.942679	0.477189	1.86225	0.865059
49	SM	SM(d18:2/24:0)	0.948891	0.514464	1.75016	0.866611
50	PC	PC(16:0_20:4)	1.3583	0.862863	2.13822	0.185895
51	PC	PC(16:0_22:6)	0.951865	0.632731	1.43196	0.812842
52	PC	PC(38:6)	0.519923	0.342418	0.789447	0.00214447
53	PC	PC(28:0)	0.891002	0.740256	1.07245	0.222325
54	PC	PC(14:0_16:0)	0.875247	0.637969	1.20077	0.408859
55	PC	PC(16:0/16:0)	4.43056	2.01344	9.74939	0.000216308
56	PC	PC(32:1)	1.08539	0.753256	1.56399	0.660181
57	PC	PC(32:2)	1.36863	0.639961	2.92695	0.418451
58	PC	PC(33:1)	1.33319	0.881962	2.01526	0.172525
59	PC	PC(33:2)	1.18132	0.732754	1.9045	0.49406
60	PC	PC(16:0_18:0)	2.19619	0.853432	5.6516	0.102822
61	PC	PC(16:0_18:1)	1.48032	0.845118	2.59295	0.170199
62	PC	PC(16:0_18:2)	1.65369	0.705447	3.87655	0.247178
63	PC	PC(14:0_20:4)	0.58357	0.429431	0.793036	0.000577818
64	PC	PC(34:5)	0.76558	0.642009	0.912934	0.00293757	TRUE
65	PC	PC(35:1)	1.36115	0.78869	2.34912	0.268127
66	PC	PC(35:3)	0.889345	0.488195	1.62012	0.701556
67	PC	PC(15:0_20:4)	1.15517	0.738865	1.80605	0.52696
68	PC	PC(35:5)	0.945931	0.768918	1.16369	0.599001
69	PC	PC(36:0)	1.1828	0.692858	2.01919	0.53839
70	PC	PC(18:0_18:1)	0.966289	0.480472	1.94332	0.923364
71	PC	PC(18:1_18:1)	0.737471	0.460735	1.18043	0.2045
72	PC	PC(18:0_18:2)	0.673012	0.387145	1.16996	0.160442
73	PC	PC(18:1_18:2)	0.87046	0.575574	1.31643	0.510962
74	PC	PC(16:0_20:3)	0.886181	0.523934	1.49888	0.652256
75	PC	PC(36:5)	0.94613	0.742975	1.20483	0.653424
76	PC	PC(15:0_22:6)	0.921749	0.631697	1.34498	0.672553
77	PC	PC(38:2)	3.63436	2.01186	6.56538	1.89593e-05
78	PC	PC(38:3)	0.771682	0.530626	1.12225	0.174977
79	PC	PC(38:4)	1.22625	0.844789	1.77997	0.283358
80	PC	PC(38:5)	0.897318	0.555352	1.44985	0.658073
81	PC	PC(18:2_20:5)	0.755087	0.610074	0.93457	0.00982618
82	PC	PC(16:1_22:6)	0.718863	0.543624	0.950589	0.0205902	TRUE
83	PC	PC(38:7) (c)	0.757707	0.536755	1.06961	0.114709
84	PC	PC(18:0_22:4)	0.995659	0.711385	1.39353	0.979767
85	PC	PC(20:0_20:4)	1.00983	0.772261	1.32049	0.943001
86	PC	PC(40:5)	0.872511	0.537934	1.41519	0.580481
87	PC	PC(40:6)	1.00221	0.687679	1.46062	0.990814
88	PC	PC(40:8)	0.451775	0.27888	0.731859	0.00124539	TRUE
89	PC(O)	PC(O-18:1/18:1)	1.38806	1.01918	1.89043	0.0374766	TRUE
90	PC(O)	PC(O-18:1/18:2)	1.21793	0.894284	1.65871	0.210936
91	PC(O)	PC(O-16:0/16:0)	2.2202	1.31608	3.74545	0.00279566	TRUE
92	PC(O)	PC(O-32:1)	1.22438	0.792615	1.89133	0.361556
93	PC(O)	PC(O-32:2)	0.757842	0.56163	1.0226	0.0697148
94	PC(O)	PC(O-34:1)	2.59712	1.52237	4.4306	0.000461567	TRUE
95	PC(O)	PC(O-34:2)	0.973849	0.645527	1.46916	0.899487
96	PC(O)	PC(O-34:4)	0.927204	0.830449	1.03523	0.178889
97	PC(O)	PC(O-35:4)	1.0522	0.763333	1.45039	0.755989
98	PC(O)	PC(O-36:0)	1.41912	0.963965	2.08919	0.0760687
99	PC(O)	PC(O-36:1)	1.39345	0.886235	2.19095	0.150745
100	PC(O)	PC(O-18:0/18:2)	0.950137	0.658831	1.37025	0.784234
101	PC(O)	PC(O-16:0/20:3)	0.975413	0.686367	1.38618	0.889582
102	PC(O)	PC(O-16:0/20:4)	2.96308	1.44025	6.09607	0.00316638
103	PC(O)	PC(O-36:5)	0.964162	0.771041	1.20565	0.748953
104	PC(O)	PC(O-18:0/20:4)	1.38877	0.872371	2.21085	0.166237
105	PC(O)	PC(O-38:5)	2.58203	1.44283	4.62069	0.00140009
106	PC(O)	PC(O-40:5) (a)	2.30933	1.42308	3.7475	0.000703173
107	PC(O)	PC(O-40:5) (b)	1.30626	0.778607	2.1915	0.311525
108	PC(O)	PC(O-18:0/22:6)	1.31521	0.823685	2.10003	0.251147
109	PC(O)	PC(O-40:7)	1.17677	0.863298	1.60407	0.303057
110	PC(P)	PC(P-16:0/14:0)	1.19405	0.769524	1.85278	0.428826
111	PC(P)	PC(P-16:0/16:0)	1.65295	0.993585	2.74987	0.0529678
112	PC(P)	PC(P-16:0/16:1)	1.22193	0.904871	1.65009	0.190959
113	PC(P)	PC(P-16:0/18:1)	2.24856	1.38895	3.64017	0.000978418
114	PC(P)	PC(P-16:0/18:2)	1.91478	1.15855	3.16463	0.0112743
115	PC(P)	PC(P-16:0/18:3)	1.10456	0.86517	1.41019	0.424914
116	PC(P)	PC(P-16:0/20:4)	2.55509	1.51491	4.30949	0.000435891
117	PC(P)	PC(P-16:0/20:5)	0.999065	0.818226	1.21987	0.992673
118	PC(P)	PC(P-18:0/20:4)	1.75562	1.07537	2.86617	0.0244148
119	PC(P)	PC(P-18:0/22:6)	1.24887	0.864061	1.80506	0.237001
120	LPC	LPC(14:0)	0.582978	0.410051	0.828833	0.00264984
121	LPC	LPC(15:0)	0.797841	0.516873	1.23154	0.307886
122	LPC	LPC(16:0)	0.434233	0.219296	0.859834	0.016701
123	LPC	LPC(16:1)	0.739029	0.497127	1.09864	0.134931
124	LPC	LPC(17:0)	0.851983	0.519487	1.39729	0.525675
125	LPC	LPC(17:1)	0.445493	0.238478	0.832211	0.0112118
126	LPC	LPC(18:0)	0.46856	0.249988	0.878235	0.0180285
127	LPC	LPC(18:1)	0.722534	0.441994	1.18114	0.194957
128	LPC	LPC(18:2)	0.711303	0.471787	1.07242	0.103906
129	LPC	LPC(18:3)	0.681691	0.505792	0.918763	0.0118568
130	LPC	LPC(20:0)	0.663843	0.467209	0.943236	0.0222524
131	LPC	LPC(20:1)	1.04915	0.718365	1.53225	0.803918
132	LPC	LPC(20:2)	0.730131	0.4746	1.12325	0.152389
133	LPC	LPC(20:3)	0.761656	0.517533	1.12094	0.167304
134	LPC	LPC(20:4)	1.1003	0.698705	1.73273	0.679933
135	LPC	LPC(20:5)	0.930073	0.750421	1.15274	0.507981
136	LPC	LPC(22:5)	0.869036	0.555768	1.35888	0.538266
137	LPC	LPC(22:6)	0.911021	0.641459	1.29386	0.602623
138	LPC(O)	LPC(O-16:0)	0.866933	0.507174	1.48189	0.601643
139	LPC(O)	LPC(O-18:0)	0.939995	0.601197	1.46972	0.786117
140	LPC(O)	LPC(O-18:1)	1.24715	0.830903	1.87193	0.28645
141	LPC(O)	LPC(O-22:0)	0.562212	0.34799	0.908307	0.0186275	TRUE
142	LPC(O)	LPC(O-24:0)	0.689306	0.424152	1.12022	0.13316
143	LPC(O)	LPC(O-24:1)	0.900836	0.611052	1.32805	0.597957
144	LPC(O)	LPC(O-24:2)	0.86102	0.661593	1.12056	0.265633
145	PE	PE(16:0_16:1)	1.00291	0.874642	1.14998	0.966836
146	PE	PE(16:0_18:1)	1.11932	0.837796	1.49544	0.445698
147	PE	PE(16:0_18:2)	1.08783	0.794863	1.48877	0.598991
148	PE	PE(18:0_18:1)	0.879959	0.619352	1.25022	0.475437
149	PE	PE(36:2)	0.937464	0.681847	1.28891	0.690965
150	PE	PE(36:3)	0.94298	0.741126	1.19981	0.632849
151	PE	PE(16:0_20:4)	1.28107	0.924276	1.77561	0.136966
152	PE	PE(18:0_20:3)	0.99879	0.789504	1.26356	0.99195
153	PE	PE(18:0_20:4)	1.27033	0.919701	1.75464	0.146499
154	PE	PE(38:5)	1.02128	0.779539	1.33797	0.878588
155	PE	PE(16:0_22:6)	1.16706	0.882366	1.5436	0.278901
156	PE	PE(18:0_22:6)	1.12784	0.864539	1.47132	0.375141
157	PE	PE(18:1_22:6)	1.01143	0.812485	1.25908	0.919002
158	PE(O)	PE(O-18:1/20:3)	0.888608	0.629518	1.25433	0.501899
159	PE(O)	PE(O-18:2/18:2)	0.804478	0.600843	1.07713	0.14401
160	PE(O)	PE(O-18:2/20:3)	0.793697	0.550042	1.14529	0.216858
161	PE(O)	PE(O-34:1)	0.757243	0.542197	1.05758	0.102784
162	PE(O)	PE(O-16:0/18:2)	0.945882	0.907683	0.98569	0.00816264	TRUE
163	PE(O)	PE(O-36:5)	0.923781	0.875805	0.974385	0.0035728	TRUE
164	PE(P)	PE(P-16:0/18:1)	1.05164	0.669614	1.65162	0.826944
165	PE(P)	PE(P-16:0/18:2)	0.711142	0.512356	0.987056	0.0415649
166	PE(P)	PE(P-16:0/20:4)	0.868582	0.559651	1.34805	0.529841
167	PE(P)	PE(P-16:0/20:5)	0.870001	0.734915	1.02992	0.105758
168	PE(P)	PE(P-16:0/22:4)	1.44637	1.06644	1.96165	0.0176126
169	PE(P)	PE(P-16:0/22:5)	0.934578	0.631444	1.38323	0.735195
170	PE(P)	PE(P-16:0/22:6)	0.876459	0.554938	1.38426	0.571734
171	PE(P)	PE(P-18:0/18:1)	0.840656	0.551014	1.28255	0.420619
172	PE(P)	PE(P-18:0/18:2)	0.735072	0.523565	1.03202	0.0754215
173	PE(P)	PE(P-18:0/20:4)	0.867312	0.600102	1.2535	0.448705
174	PE(P)	PE(P-18:0/20:5)	0.851636	0.708578	1.02358	0.0869683
175	PE(P)	PE(P-18:0/22:4)	1.13923	0.889946	1.45835	0.300858
176	PE(P)	PE(P-18:0/22:5)	0.971717	0.65338	1.44515	0.887336
177	PE(P)	PE(P-18:0/22:6)	0.734395	0.486552	1.10849	0.14166
178	PE(P)	PE(P-18:1/18:1)	0.971549	0.63594	1.48427	0.893806
179	PE(P)	PE(P-18:1/18:2)	0.778483	0.553553	1.09481	0.150059
180	PE(P)	PE(P-18:1/20:4)	0.838737	0.558897	1.25869	0.395827
181	PE(P)	PE(P-18:1/20:5)	0.86277	0.711085	1.04681	0.134592
182	PE(P)	PE(P-18:1/22:4)	1.23869	1.01142	1.51702	0.0384739
183	PE(P)	PE(P-18:1/22:5)	0.947099	0.616445	1.45511	0.804087
184	PE(P)	PE(P-18:1/22:6)	0.910133	0.643559	1.28713	0.594364
185	PE(P)	PE(P-20:0/18:1)	0.928517	0.601492	1.43334	0.737772
186	PE(P)	PE(P-20:0/18:2)	0.866427	0.591853	1.26838	0.460919
187	PE(P)	PE(P-20:0/20:4)	0.884269	0.577043	1.35507	0.57224
188	PE(P)	PE(P-20:0/22:6)	0.901268	0.612914	1.32528	0.597217
189	PE(P)	PE(P-20:1/20:4)	0.982526	0.713051	1.35384	0.914171
190	LPE	LPE(16:0)	0.741113	0.477119	1.15118	0.182403
191	LPE	LPE(18:0)	0.778312	0.463691	1.30641	0.34289
192	LPE	LPE(18:1)	0.818612	0.600237	1.11643	0.206141
193	LPE	LPE(18:2)	0.741368	0.539403	1.01895	0.0651458
194	LPE	LPE(20:4)	1.05579	0.702994	1.58565	0.793591
195	LPE	LPE(22:6)	0.971918	0.657666	1.43633	0.886341
196	PI	PI(32:0)	0.875112	0.698412	1.09652	0.246347
197	PI	PI(16:0_16:1)	0.92402	0.754431	1.13173	0.444973
198	PI	PI(34:0)	0.856502	0.695403	1.05492	0.145102
199	PI	PI(34:1)	0.71758	0.489667	1.05157	0.0887456
200	PI	PI(36:1)	0.540773	0.32988	0.886492	0.01478
201	PI	PI(36:2)	0.834979	0.544343	1.28079	0.408681
202	PI	PI(36:3)	0.635083	0.405642	0.994303	0.0471509
203	PI	PI(16:0_20:4)	0.832073	0.518428	1.33547	0.44632
204	PI	PI(18:0_20:2)	0.926651	0.841722	1.02015	0.120367
205	PI	PI(18:0_20:3)	0.660994	0.446711	0.978068	0.0383694
206	PI	PI(18:0_20:4)	1.03309	0.608845	1.75294	0.903958
207	PI	PI(38:5)	0.943516	0.606649	1.46744	0.796395
208	PI	PI(38:6)	0.87309	0.61823	1.23301	0.440934
209	PI	PI(40:4)	0.81191	0.579775	1.13699	0.225228
210	PI	PI(18:0_22:5)	0.677344	0.457044	1.00383	0.0522684
211	PI	PI(18:0_22:6)	0.860699	0.6153	1.20397	0.381034
212	LPI	LPI(18:0)	1.4535	0.820207	2.57576	0.200179
213	LPI	LPI(18:1)	0.957057	0.648524	1.41237	0.825048
214	LPI	LPI(18:2)	1.16165	0.826385	1.63293	0.38846
215	LPI	LPI(20:4)	1.57324	1.06369	2.32688	0.0232594
216	PS	PS(36:1)	1.0349	0.922588	1.16089	0.558345
217	PS	PS(38:4)	0.965693	0.827942	1.12636	0.656631
218	CE	CE(14:0)	0.908667	0.771339	1.07044	0.25193
219	CE	CE(15:0)	0.86139	0.596048	1.24485	0.427084
220	CE	CE(16:0)	1.71031	0.960711	3.04478	0.068189
221	CE	CE(16:1)	0.946721	0.729923	1.22791	0.679882
222	CE	CE(16:2)	0.598042	0.421616	0.848294	0.00394602
223	CE	CE(17:0)	1.65515	0.905717	3.02471	0.101413
224	CE	CE(18:0)	0.551624	0.324083	0.938923	0.0283647
225	CE	CE(18:1)	1.13621	0.630513	2.0475	0.670842
226	CE	CE(18:2)	0.95556	0.56846	1.60626	0.863793
227	CE	CE(18:3)	0.534771	0.352872	0.810436	0.00316883
228	CE	CE(20:4)	1.01358	0.593658	1.73053	0.960584
229	CE	CE(20:5)	0.844415	0.673695	1.0584	0.142249
230	CE	CE(22:5)	0.948384	0.703223	1.27901	0.728372
231	CE	CE(22:6)	1.06308	0.622465	1.81558	0.822764
232	COH	COH	4.95045	1.84794	13.2618	0.00146594	TRUE
233	DG	DG(14:0_18:1)	0.724023	0.579551	0.904508	0.00445814
234	DG	DG(14:0_18:2)	0.902248	0.841807	0.967028	0.0036413
235	DG	DG(16:0_18:1)	0.939045	0.727176	1.21264	0.629747
236	DG	DG(16:0_18:2)	0.932311	0.72255	1.20297	0.589913
237	DG	DG(16:0_20:4)	1.0019	0.787129	1.27527	0.987711
238	DG	DG(16:0_22:5)	0.998761	0.726351	1.37334	0.993913
239	DG	DG(16:0_22:6)	0.961209	0.86655	1.06621	0.454484
240	DG	DG(16:1_18:1)	0.909811	0.693722	1.19321	0.4945
241	DG	DG(18:0_18:1)	0.969363	0.773591	1.21468	0.786899
242	DG	DG(18:0_18:2)	0.948524	0.754265	1.19281	0.651275
243	DG	DG(18:0_20:4)	1.17343	0.835111	1.64881	0.35673
244	DG	DG(18:1_18:1)	1.07112	0.841569	1.36328	0.576642
245	DG	DG(18:1_18:2)	1.04418	0.833036	1.30883	0.707629
246	DG	DG(18:1_18:3)	0.901849	0.715178	1.13724	0.382623
247	DG	DG(18:1_20:3)	1.10789	0.846587	1.44985	0.455348
248	DG	DG(18:1_20:4)	1.14914	0.866679	1.52367	0.334125
249	DG	DG(18:2_18:2)	1.00808	0.839571	1.21041	0.931281
250	TG(NL)	TG(14:0_16:0_18:2)	0.70479	0.572768	0.867243	0.000946785
251	TG(NL)	TG(14:0_16:1_18:1)	0.733119	0.589258	0.912102	0.00534524
252	TG(NL)	TG(14:0_16:1_18:2)	0.713439	0.582764	0.873417	0.00107123
253	TG(NL)	TG(14:0_18:0_18:1)	0.801445	0.673125	0.954228	0.0129097
254	TG(NL)	TG(14:0_18:2_18:2)	0.801038	0.672327	0.95439	0.0130532
255	TG(NL)	TG(14:1_16:0_18:1)	0.76658	0.638059	0.920988	0.00452466
256	TG(NL)	TG(14:1_16:1_18:0)	0.764621	0.619224	0.944159	0.0126336
257	TG(NL)	TG(14:1_18:0_18:2)	0.766097	0.58468	1.00381	0.053308
258	TG(NL)	TG(14:1_18:1_18:1)	0.683735	0.507896	0.92045	0.012195
259	TG(NL)	TG(15:0_18:1_16:0)	0.765066	0.626493	0.93429	0.00862345
260	TG(NL)	TG(15:0_18:1_18:1)	0.918358	0.696332	1.21118	0.546415
261	TG(NL)	TG(16:0_16:0_16:0)	0.788971	0.659601	0.943715	0.00948828
262	TG(NL)	TG(16:0_16:0_18:0)	0.86847	0.744879	1.01257	0.0717811
263	TG(NL)	TG(16:0_16:0_18:1)	0.783138	0.603979	1.01544	0.0651326
264	TG(NL)	TG(16:0_16:0_18:2)	0.814954	0.637803	1.04131	0.101784
265	TG(NL)	TG(16:0_16:1_18:1)	0.749185	0.56217	0.998413	0.0487464
266	TG(NL)	TG(16:0_18:0_18:1)	0.863257	0.73033	1.02038	0.0847988
267	TG(NL)	TG(16:0_18:1_18:1)	0.959116	0.702624	1.30924	0.792621
268	TG(NL)	TG(16:0_18:1_18:2)	0.984145	0.778985	1.24334	0.89341
269	TG(NL)	TG(16:0_18:2_18:2)	0.935589	0.759603	1.15235	0.53117
270	TG(NL)	TG(16:1_16:1_18:0)	0.744732	0.601146	0.922614	0.00699663
271	TG(NL)	TG(16:1_16:1_18:1)	0.766245	0.585773	1.00232	0.052008
272	TG(NL)	TG(16:1_18:1_18:1)	0.957114	0.73597	1.24471	0.74368
273	TG(NL)	TG(16:1_18:1_18:2)	0.90046	0.693812	1.16866	0.430552
274	TG(NL)	TG(17:0_16:0_16:1)	0.808926	0.657054	0.9959	0.0456424
275	TG(NL)	TG(17:0_18:1_14:0)	0.804553	0.644287	1.00469	0.0550195
276	TG(NL)	TG(17:0_18:1_16:0)	0.855802	0.690256	1.06105	0.155702
277	TG(NL)	TG(17:0_18:1_16:1)	0.892274	0.657471	1.21093	0.464432
278	TG(NL)	TG(17:0_18:1_18:1)	0.989492	0.699733	1.39924	0.952351
279	TG(NL)	TG(17:0_18:2_16:0)	0.847117	0.644544	1.11336	0.23409
280	TG(NL)	TG(18:0_18:0_18:1)	0.887777	0.75087	1.04965	0.163633
281	TG(NL)	TG(18:0_18:1_18:1)	0.931967	0.775389	1.12016	0.452776
282	TG(NL)	TG(18:0_18:2_18:2)	1.03446	0.845738	1.2653	0.741637
283	TG(NL)	TG(18:1_14:0_16:0)	0.730267	0.596245	0.894415	0.00237677
284	TG(NL)	TG(18:1_18:1_18:1)	1.01294	0.819784	1.25161	0.905175
285	TG(NL)	TG(18:1_18:1_18:2)	1.026	0.849677	1.23891	0.789633
286	TG(NL)	TG(18:1_18:1_20:4)	1.17679	0.923362	1.49977	0.188313
287	TG(NL)	TG(18:1_18:1_22:6)	1.11026	0.836778	1.47313	0.468494
288	TG(NL)	TG(18:1_18:2_18:2)	0.980008	0.821955	1.16845	0.82194
289	TG(NL)	TG(18:2_18:2_18:2)	0.961826	0.845718	1.09387	0.5532
290	TG(NL)	TG(18:2_18:2_20:4)	0.997349	0.819098	1.21439	0.978922

## Sheet: Cohort2a_lipid OS
Cohort 2a, hazard ratio of baseline lipid levels for overall survival
sort	lipid type	lipid species	Hazard Ratio	lower 95%CI	upper 95%CI	p-value	also prognostic in Cohort A
1	Sph	Sph(d18:1)	1.66747	0.988889	2.81171	0.0551046
2	Sph	Sph(d18:2)	1.19846	0.6361	2.25798	0.575372
3	Sph	Sph(d16:1)	1.05807	0.678081	1.65101	0.803618
4	S1P	S1P(d18:1)	1.3218	0.875886	1.99473	0.183914
5	S1P	S1P(d16:1)	0.812966	0.503841	1.31175	0.396284
6	S1P	S1P(d18:2)	1.18148	0.742229	1.88067	0.481982
7	S1P	S1P(d18:0)	1.10978	0.82301	1.49648	0.49466
8	S1P	S1P(d17:1)	1.14234	0.745504	1.75042	0.541083
9	dhCer	dhCer(d18:0/16:0)	2.04284	1.11833	3.73162	0.0201372
10	dhCer	dhCer(d18:0/20:0)	1.52344	0.770409	3.01252	0.22622
11	dhCer	dhCer(d18:0/24:1)	1.28277	0.822253	2.00121	0.272439
12	dhCer	dhCer(d18:0/18:0)	1.33073	0.796033	2.22459	0.275773
13	dhCer	dhCer(d18:0/24:0)	0.819359	0.482821	1.39047	0.460309
14	dhCer	dhCer(d18:0/22:0)	1.1033	0.646322	1.88336	0.718631
15	Cer(d)	Cer(d18:1/24:1)	3.10714	1.68244	5.73828	0.000292197	TRUE
16	Cer(d)	Cer(d18:1/16:0)	2.78364	1.47732	5.24508	0.00153908	TRUE
17	Cer(d)	Cer(d18:1/21:0)	2.02905	1.2581	3.27244	0.00371429
18	Cer(d)	Cer(d18:1/20:0)	2.17736	1.26022	3.76196	0.00528805	TRUE
19	Cer(d)	Cer(d18:1/18:0)	1.721	1.15452	2.56541	0.0076896	TRUE
20	Cer(d)	Cer(d20:1/24:1)	1.72994	1.14852	2.60571	0.00872807
21	Cer(d)	Cer(d18:1/23:0)	2.22729	1.13834	4.35794	0.0193707
22	Cer(d)	Cer(d19:1/24:1)	1.52836	1.05722	2.20947	0.02408
23	Cer(d)	Cer(d18:2/14:0)	0.70027	0.511339	0.959008	0.0263602
24	Cer(d)	Cer(d19:1/18:0)	1.32317	1.01394	1.72669	0.0392142
25	Cer(d)	Cer(d18:2/24:1)	1.78279	1.00244	3.1706	0.0490363
26	Cer(d)	Cer(d16:1/24:0)	0.657192	0.429003	1.00676	0.0537283
27	Cer(d)	Cer(d18:1/22:0)	1.77722	0.978581	3.22764	0.0589127
28	Cer(d)	Cer(d18:2/20:0)	1.76406	0.969766	3.20894	0.0629709
29	Cer(d)	Cer(d19:1/20:0)	1.48594	0.970299	2.2756	0.0685604
30	Cer(d)	Cer(d20:1/22:0)	1.50158	0.939047	2.40109	0.0896259
31	Cer(d)	Cer(d18:1/19:0)	1.59466	0.911539	2.78972	0.101969
32	Cer(d)	Cer(d18:2/18:0)	1.47079	0.896612	2.41265	0.126564
33	Cer(d)	Cer(d18:2/16:0)	1.53306	0.841635	2.79253	0.162573
34	Cer(d)	Cer(d16:1/22:0)	0.746548	0.493858	1.12853	0.165618
35	Cer(d)	Cer(d19:1/22:0)	1.27584	0.893296	1.82219	0.180408
36	Cer(d)	Cer(d17:1/24:1)	1.43657	0.821795	2.51126	0.203644
37	Cer(d)	Cer(d18:1/24:0)	1.48326	0.790229	2.78407	0.21977
38	Cer(d)	Cer(d16:1/23:0)	0.792069	0.539025	1.1639	0.235207
39	Cer(d)	Cer(d17:1/18:0)	1.41186	0.796674	2.50208	0.237452
40	Cer(d)	Cer(d18:2/21:0)	1.26427	0.850381	1.87962	0.246472
41	Cer(d)	Cer(d19:1/23:0)	1.20509	0.867707	1.67367	0.265616
42	Cer(d)	Cer(d17:1/16:0)	1.29064	0.791237	2.10526	0.306777
43	Cer(d)	Cer(d20:1/23:0)	1.28421	0.79419	2.07657	0.307645
44	Cer(d)	Cer(d20:1/24:0)	1.29485	0.771506	2.17319	0.328045
45	Cer(d)	Cer(d17:1/24:0)	0.799591	0.48478	1.31884	0.381028
46	Cer(d)	Cer(d19:1/24:0)	1.16918	0.813216	1.68095	0.398792
47	Cer(d)	Cer(d16:1/16:0)	0.838914	0.55775	1.26181	0.399022
48	Cer(d)	Cer(d16:1/20:0)	0.842512	0.544269	1.30418	0.44208
49	Cer(d)	Cer(d16:1/18:0)	0.883384	0.595414	1.31063	0.537873
50	Cer(d)	Cer(d18:1/26:0)	1.19882	0.628446	2.28688	0.582099
51	Cer(d)	Cer(d20:1/26:0)	0.87986	0.493905	1.56741	0.66396
52	Cer(d)	Cer(d18:2/22:0)	1.09711	0.67597	1.78064	0.707588
53	Cer(d)	Cer(d19:1/16:0)	1.08089	0.706947	1.65263	0.719544
54	Cer(d)	Cer(d18:2/23:0)	1.08519	0.671365	1.75409	0.738621
55	Cer(d)	Cer(d16:1/24:1)	0.925922	0.575033	1.49093	0.751495
56	Cer(d)	Cer(d18:2/26:0)	1.05931	0.645858	1.73744	0.819465
57	Cer(d)	Cer(d17:1/20:0)	1.06523	0.601077	1.88782	0.828635
58	Cer(d)	Cer(d18:2/24:0)	0.943124	0.542583	1.63935	0.835546
59	Cer(d)	Cer(d19:1/26:0)	1.05788	0.583058	1.91937	0.853141
60	Cer(d)	Cer(d17:1/22:0)	1.0356	0.628026	1.70768	0.890971
61	Cer(d)	Cer(d18:1/14:0)	0.964506	0.54853	1.69594	0.900124
62	Cer(d)	Cer(d17:1/23:0)	0.983346	0.654145	1.47822	0.935642
63	Cer(d)	Cer(d18:2/17:0)	1.00875	0.781409	1.30225	0.946664
64	Cer(m)	Cer(m18:0/24:0)	0.72624	0.495355	1.06474	0.101295
65	Cer(m)	Cer(m18:0/23:0)	0.784269	0.564285	1.09001	0.147952
66	Cer(m)	Cer(m18:0/22:0)	0.788693	0.558818	1.11313	0.176917
67	Cer(m)	Cer(m18:1/22:0)	0.80494	0.574708	1.12741	0.20683
68	Cer(m)	Cer(m18:1/23:0)	0.882768	0.651468	1.19619	0.421187
69	Cer(m)	Cer(m18:0/24:1)	0.875433	0.632434	1.2118	0.422586
70	Cer(m)	Cer(m18:1/24:0)	0.898304	0.645868	1.2494	0.524034
71	Cer(m)	Cer(m18:0/20:0)	0.955717	0.705104	1.2954	0.770359
72	Cer(m)	Cer(m18:1/20:0)	0.957533	0.711252	1.28909	0.77484
73	Cer(m)	Cer(m18:1/18:0)	0.965306	0.752954	1.23755	0.780577
74	Cer(m)	Cer(m18:1/24:1)	0.967928	0.725245	1.29182	0.824825
75	C1P	Cer1P(d18:1/16:0)	1.1727	0.833695	1.64956	0.360122
76	HexCer	HexCer(d18:1/16:0)	2.34751	1.4238	3.87049	0.000823031	TRUE
77	HexCer	HexCer(d18:1/24:1)	1.65448	1.16577	2.34805	0.00482257	TRUE
78	HexCer	HexCer(d18:1/20:0)	1.69781	1.1129	2.59015	0.0140364
79	HexCer	HexCer(d18:1/18:0)	1.55543	0.952862	2.53903	0.0772551
80	HexCer	HexCer(d18:1/22:0)	1.44423	0.905314	2.30395	0.122946
81	HexCer	HexCer(d18:2/20:0)	1.30287	0.926516	1.8321	0.128225
82	HexCer	HexCer(d16:1/24:0)	0.769838	0.530467	1.11722	0.168634
83	HexCer	HexCer(d18:1/24:0)	1.24332	0.772286	2.00164	0.370041
84	HexCer	HexCer(d16:1/20:0)	0.8455	0.574883	1.2435	0.39383
85	HexCer	HexCer(d16:1/22:0)	0.825768	0.528044	1.29136	0.401377
86	HexCer	HexCer(d18:2/22:0)	1.17966	0.756694	1.83905	0.465802
87	HexCer	HexCer(d16:1/18:0)	0.96551	0.688362	1.35424	0.838882
88	HexCer	HexCer(d18:2/24:0)	1.02363	0.646626	1.62045	0.920604
89	HexCer	HexCer(d18:2/18:0)	1.0141	0.683973	1.50357	0.944445
90	Hex2Cer	Hex2Cer(d18:1/22:0)	1.89093	1.16117	3.07931	0.0104503	TRUE
91	Hex2Cer	Hex2Cer(d18:1/20:0)	1.59582	1.0951	2.32548	0.0149802
92	Hex2Cer	Hex2Cer(d18:1/24:1)	1.4028	0.982172	2.00356	0.0627368
93	Hex2Cer	Hex2Cer(d18:1/16:0)	1.47131	0.96925	2.23342	0.0697857
94	Hex2Cer	Hex2Cer(d18:2/16:0)	1.26369	0.840294	1.90041	0.260947
95	Hex2Cer	Hex2Cer(d16:1/24:1)	0.846001	0.607561	1.17802	0.322148
96	Hex2Cer	Hex2Cer(d16:1/16:0)	0.861181	0.604478	1.2269	0.4079
97	Hex2Cer	Hex2Cer(d18:1/24:0)	1.22057	0.740855	2.0109	0.433946
98	Hex2Cer	Hex2Cer(d18:1/18:0)	1.07742	0.718216	1.61627	0.718571
99	Hex2Cer	Hex2Cer(d18:2/24:1)	1.06512	0.754386	1.50384	0.719994
100	Hex3Cer	Hex3Cer(d18:1/20:0)	1.62348	1.16792	2.25674	0.00393007
101	Hex3Cer	Hex3Cer(d18:1/16:0)	2.10547	1.26425	3.50643	0.00422321	TRUE
102	Hex3Cer	Hex3Cer(d18:1/24:1)	1.57267	1.05484	2.34471	0.0262855	TRUE
103	Hex3Cer	Hex3Cer(d18:1/22:0)	1.40286	0.954472	2.0619	0.0849217
104	Hex3Cer	Hex3Cer(d18:1/18:0)	1.41494	0.910761	2.19823	0.12256
105	Hex3Cer	Hex3Cer(d18:1/24:0)	1.35722	0.915441	2.0122	0.128452
106	GM3	GM3(d18:1/16:0)	3.0656	1.85356	5.07021	1.27771e-05	TRUE
107	GM3	GM3(d18:1/24:1)	1.94969	1.27002	2.9931	0.00226598	TRUE
108	GM3	GM3(d18:1/22:0)	1.71487	1.10184	2.66898	0.0168644	TRUE
109	GM3	GM3(d18:1/18:0)	1.81453	1.087	3.02899	0.0226628	TRUE
110	GM3	GM3(d18:1/20:0)	1.50402	1.03129	2.19345	0.0340065	TRUE
111	GM3	GM3(d18:1/24:0)	1.5724	0.997936	2.47757	0.0510502
112	GM1	GM1(d18:1/16:0)	1.57616	1.00901	2.46209	0.0455668
113	SHexCer	SHexCer(d18:1/24:0(OH))	0.841228	0.621102	1.13937	0.263992
114	SHexCer	SHexCer(d18:1/16:0(OH))	1.1639	0.83383	1.62464	0.3724
115	SHexCer	SHexCer(d18:1/24:1(OH))	0.879063	0.656027	1.17793	0.387993
116	SHexCer	SHexCer(d18:1/24:0)	1.06229	0.746636	1.51139	0.736954
117	SHexCer	SHexCer(d18:1/24:1)	1.04551	0.748744	1.45989	0.7939
118	SHexCer	SHexCer(d18:1/16:0)	0.987757	0.655953	1.4874	0.952968
119	SM	SM(d18:1/16:0)	2.65661	1.40901	5.00889	0.00253034	TRUE
120	SM	SM(d18:0/16:0)	2.04869	1.22319	3.43131	0.0064192	TRUE
121	SM	SM(43:2) (b)	2.31445	1.19819	4.47064	0.0124811
122	SM	SM(d18:1/24:1)	1.72218	1.09507	2.70844	0.0186188
123	SM	SM(d18:2/14:0)	0.484237	0.247564	0.947172	0.034131
124	SM	SM(44:3)	1.48169	0.974579	2.25267	0.0658425
125	SM	SM(d18:2/16:0)	1.77483	0.951471	3.31068	0.0712978
126	SM	SM(44:2)	1.54955	0.93879	2.55766	0.0867265
127	SM	SM(d16:1/19:0)	1.46483	0.943373	2.27451	0.0890719
128	SM	SM(38:3) (b)	2.32194	0.861865	6.2555	0.0957185
129	SM	SM(d17:1/24:1)	1.67634	0.910308	3.08701	0.0972535
130	SM	SM(d18:1/17:0)/SM(d17:1/18:0)	1.60378	0.899142	2.86061	0.109626
131	SM	SM(d19:1/24:1)	1.33749	0.91202	1.96146	0.136606
132	SM	SM(d18:2/18:1)	1.40981	0.868415	2.28871	0.16475
133	SM	SM(d18:1/18:0)/SM(d16:1/20:0)	1.39428	0.849299	2.28896	0.188799
134	SM	SM(38:3) (a)	1.29854	0.868619	1.94126	0.202875
135	SM	SM(35:2) (b)	1.40829	0.796283	2.49066	0.239235
136	SM	SM(40:3) (a)	1.35986	0.804501	2.29861	0.251081
137	SM	SM(d17:1/14:0)	0.770594	0.493424	1.20346	0.251912
138	SM	SM(d18:2/20:0)	1.46787	0.760835	2.83193	0.252324
139	SM	SM(d18:2/17:0)	1.37511	0.759942	2.48825	0.292468
140	SM	SM(d18:0/22:0)	0.824736	0.571677	1.18981	0.302772
141	SM	SM(d17:1/16:0)	1.37383	0.729116	2.58863	0.325813
142	SM	SM(43:2) (c)	1.30169	0.717495	2.36153	0.385632
143	SM	SM(37:1)	1.26762	0.73679	2.1809	0.391663
144	SM	SM(d16:1/23:0)/SM(d17:1/22:0)	0.837157	0.502735	1.39404	0.494513
145	SM	SM(d18:1/23:0)/SM(d17:1/24:0)	1.23313	0.640095	2.37561	0.531054
146	SM	SM(44:1)	1.16208	0.717887	1.88112	0.541037
147	SM	SM(d18:1/14:0)/SM(d16:1/16:0)	0.828352	0.45095	1.5216	0.543863
148	SM	SM(d18:2/18:0)	1.16055	0.651062	2.06874	0.613661
149	SM	SM(37:2)	1.13575	0.684476	1.88457	0.622231
150	SM	SM(43:1)	1.10894	0.711691	1.72792	0.647702
151	SM	SM(d18:2/23:0)	1.16394	0.606852	2.23243	0.647773
152	SM	SM(40:3) (b)	1.13947	0.552449	2.35026	0.723729
153	SM	SM(d18:1/22:0)/SM(d16:1/24:0)	1.10795	0.621548	1.975	0.728152
154	SM	SM(41:0)	0.923737	0.586233	1.45555	0.732402
155	SM	SM(41:1) (a)	1.06022	0.727944	1.54416	0.760518
156	SM	SM(34:3)	0.935824	0.482213	1.81614	0.844559
157	SM	SM(d16:1/24:1)	1.04333	0.588491	1.84972	0.884551
158	SM	SM(d18:2/22:0)	1.03824	0.597378	1.80445	0.894144
159	SM	SM(d18:1/24:0)	1.03005	0.605511	1.75223	0.913033
160	SM	SM(d18:1/20:0)/SM(d16:1/22:0)	0.976643	0.538002	1.77291	0.938077
161	SM	SM(d18:2/24:0)	1.01794	0.564434	1.83583	0.952872
162	SM	SM(d18:0/14:0)	1.01312	0.653288	1.57114	0.95358
163	PA	PA(36:4)	1.18288	0.861389	1.62437	0.299314
164	PA	PA(40:6)	1.08801	0.812627	1.45672	0.571049
165	PA	PA(36:3)	1.08409	0.816335	1.43967	0.576936
166	PA	PA(34:1)	1.0622	0.799835	1.41063	0.676758
167	PA	PA(36:1)	1.03448	0.819685	1.30557	0.775261
168	PA	PA(36:2)	1.01077	0.743896	1.37338	0.945414
169	PC	PC(14:0_22:6)	0.467514	0.326814	0.66879	3.15284e-05
170	PC	PC(16:1_22:6)	0.428695	0.268555	0.684328	0.000385838	TRUE
171	PC	PC(40:7) (a)	0.438266	0.257944	0.744646	0.00228729
172	PC	PC(18:0_20:3)	0.515922	0.310645	0.856848	0.0105623
173	PC	PC(33:0) (b)	2.69427	1.24236	5.84298	0.0120928
174	PC	PC(16:0_22:6)	0.549872	0.342521	0.882746	0.0132727
175	PC	PC(18:0_22:6)	0.560816	0.34887	0.901523	0.0169399
176	PC	PC(38:7) (c)	0.503688	0.286421	0.885767	0.0172596
177	PC	PC(34:5)	0.774453	0.623935	0.961284	0.0204456	TRUE
178	PC	PC(38:5) (b)	0.586179	0.368773	0.931755	0.0238896
179	PC	PC(36:6) (a)	0.738358	0.56453	0.965711	0.0267795
180	PC	PC(40:8)	0.549866	0.321481	0.940499	0.0289642	TRUE
181	PC	PC(16:0_16:0)	2.07544	1.05068	4.09969	0.0355278
182	PC	PC(18:1_22:6) (b)	0.663141	0.438607	1.00262	0.0514671
183	PC	PC(14:0_20:4)	0.722036	0.518469	1.00553	0.0539393
184	PC	PC(18:2_20:5)	0.762799	0.57484	1.01222	0.0606776
185	PC	PC(32:2)	0.672771	0.440643	1.02718	0.0663945
186	PC	PC(16:0_20:5)	0.757199	0.553576	1.03572	0.0817977
187	PC	PC(38:6) (a)	0.65144	0.400753	1.05894	0.0838234
188	PC	PC(16:0_18:0)	2.13058	0.87242	5.20319	0.096841
189	PC	PC(17:0_18:2)	1.58494	0.903838	2.7793	0.108023
190	PC	PC(18:0_22:5) (n3)/PC(20:1_20:4)	0.633615	0.355937	1.12792	0.120936
191	PC	PC(16:0_18:2)	1.94028	0.837973	4.49262	0.121787
192	PC	PC(15:0_22:6)	0.755689	0.529333	1.07884	0.123029
193	PC	PC(16:1_20:4)	0.71854	0.47202	1.09381	0.123138
194	PC	PC(16:0_20:3) (a)	0.674306	0.40104	1.13377	0.137174
195	PC	PC(18:1_20:3)	0.631208	0.338805	1.17597	0.147231
196	PC	PC(18:1_22:6) (a)	0.742695	0.480872	1.14707	0.179833
197	PC	PC(15-MHDA_22:6)	0.801807	0.573599	1.12081	0.196159
198	PC	PC(31:0) (b)	1.37121	0.848641	2.21556	0.197202
199	PC	PC(16:0_18:3) (b)	0.806256	0.577475	1.12567	0.205967
200	PC	PC(28:0)	0.835744	0.629736	1.10914	0.214017
201	PC	PC(16:0_20:4)	1.55427	0.768409	3.14383	0.219818
202	PC	PC(17:0_20:4)	1.3388	0.826011	2.16992	0.236343
203	PC	PC(18:0_18:1)	0.739854	0.440738	1.24197	0.254271
204	PC	PC(32:1)	0.843619	0.62069	1.14662	0.277419
205	PC	PC(17:0_22:6)	0.818761	0.567205	1.18188	0.285658
206	PC	PC(44:12)	0.879317	0.6905	1.11976	0.297047
207	PC	PC(33:2)	1.25132	0.815853	1.91922	0.30425
208	PC	PC(18:0_22:5) (n6)	0.812308	0.541965	1.2175	0.314034
209	PC	PC(35:5)	0.869033	0.659226	1.14561	0.319392
210	PC	PC(16:0_20:3) (b)	0.892976	0.662119	1.20433	0.458257
211	PC	PC(39:5) (a)	0.861418	0.572461	1.29623	0.474301
212	PC	PC(38:4) (b)	0.8207	0.472009	1.42698	0.483845
213	PC	PC(31:0) (a)	0.922787	0.732407	1.16265	0.495476
214	PC	PC(20:0_20:4)	1.20205	0.675332	2.13958	0.531595
215	PC	PC(15:0_20:4)	1.16806	0.70778	1.92767	0.543342
216	PC	PC(17:0_18:1)	1.22652	0.630898	2.38446	0.547193
217	PC	PC(16:1_18:2)	0.910373	0.582628	1.42248	0.68007
218	PC	PC(17:1_18:2)	0.892116	0.508612	1.56479	0.690489
219	PC	PC(16:0_18:1)	1.13221	0.601009	2.13292	0.700766
220	PC	PC(15:0_20:3)	0.902524	0.526542	1.54698	0.709123
221	PC	PC(33:1)	0.92026	0.581646	1.45601	0.722593
222	PC	PC(18:2_18:2)	0.953887	0.705227	1.29022	0.759329
223	PC	PC(14:0_16:0)	1.07697	0.667339	1.73803	0.761395
224	PC	PC(18:1_18:1)	1.06545	0.695439	1.63231	0.77086
225	PC	PC(18:1_18:2)	1.07151	0.672799	1.70651	0.771135
226	PC	PC(38:5) (a)	1.10711	0.557045	2.20036	0.771542
227	PC	PC(16:0_18:3) (a)	1.05852	0.719304	1.55772	0.772942
228	PC	PC(15-MHDA_20:4)	1.06312	0.696093	1.62366	0.776963
229	PC	PC(18:0_22:4)	0.942103	0.614649	1.44401	0.784304
230	PC	PC(33:0) (a)	1.04647	0.707531	1.54779	0.820052
231	PC	PC(15-MHDA_18:1)	1.05011	0.675424	1.63264	0.828093
232	PC	PC(15-MHDA_18:2)	1.04508	0.673982	1.62051	0.843812
233	PC	PC(18:0_20:4)	1.03305	0.619838	1.72173	0.900708
234	PC	PC(39:5) (b)	0.97655	0.534229	1.78509	0.938541
235	PC	PC(18:0_18:2)	1.00152	0.467264	2.14663	0.996882
236	PC	PC(38:2)	0.999579	0.444343	2.24862	0.999188
237	PC(O)	PC(O-36:5)	0.643261	0.470302	0.879827	0.00575856
238	PC(O)	PC(O-16:0/22:6)	0.607522	0.419875	0.87903	0.00819277
239	PC(O)	PC(O-34:1)	2.12726	1.20494	3.75557	0.00924639	TRUE
240	PC(O)	PC(O-16:0/16:0)	2.13128	1.15323	3.93882	0.015738	TRUE
241	PC(O)	PC(O-36:0)	1.98157	1.13262	3.46685	0.0165603
242	PC(O)	PC(O-18:0/18:1)	1.94577	1.12475	3.3661	0.0172957
243	PC(O)	PC(O-34:4)	0.723893	0.549387	0.953829	0.0216847
244	PC(O)	PC(O-40:5)	1.91581	1.0828	3.38966	0.0255337
245	PC(O)	PC(O-18:1/18:1)	1.67597	1.05751	2.65612	0.0279507	TRUE
246	PC(O)	PC(O-16:0/20:3)	0.553894	0.319654	0.959783	0.0351771
247	PC(O)	PC(O-40:7) (b)	2.1905	0.917634	5.22897	0.0773392
248	PC(O)	PC(O-32:2)	0.791223	0.584432	1.07118	0.129753
249	PC(O)	PC(O-32:1)	0.831034	0.647296	1.06693	0.146555
250	PC(O)	PC(O-40:7) (a)	0.805825	0.551474	1.17749	0.264573
251	PC(O)	PC(O-38:5)	1.31863	0.78201	2.22348	0.299469
252	PC(O)	PC(O-18:0/22:6)	0.822006	0.535376	1.26209	0.370275
253	PC(O)	PC(O-35:4)	1.54912	0.588427	4.07828	0.3755
254	PC(O)	PC(O-18:0/18:2)	1.19769	0.727501	1.97177	0.47819
255	PC(O)	PC(O-18:0/20:4)	1.21549	0.706564	2.09099	0.480776
256	PC(O)	PC(O-16:0/20:4)	0.848425	0.484472	1.48579	0.565315
257	PC(O)	PC(O-18:1/18:2)	1.10813	0.72092	1.7033	0.639718
258	PC(O)	PC(O-34:2)	0.920916	0.60144	1.41009	0.704681
259	PC(P)	PC(P-16:0/18:0)	2.14942	1.16018	3.98215	0.0150064
260	PC(P)	PC(P-16:0/20:5)	0.683072	0.494534	0.94349	0.0207252
261	PC(P)	PC(P-20:0/20:4)	1.67114	0.970824	2.87665	0.0638667
262	PC(P)	PC(P-18:1/22:6)	0.629674	0.374439	1.05889	0.0811253
263	PC(P)	PC(P-16:0/22:6)	0.716967	0.488023	1.05331	0.0900157
264	PC(P)	PC(P-15:0/20:4) (a)	0.824904	0.64767	1.05064	0.118829
265	PC(P)	PC(P-16:0/18:1)	1.3805	0.870761	2.18863	0.170254
266	PC(P)	PC(P-16:0/16:0)	1.43453	0.829511	2.48084	0.196656
267	PC(P)	PC(P-18:0/22:6)	0.782119	0.538461	1.13604	0.19695
268	PC(P)	PC(P-18:1/18:1)	1.33147	0.847636	2.09147	0.214047
269	PC(P)	PC(P-36:3)	0.709101	0.411059	1.22324	0.216588
270	PC(P)	PC(P-38:5) (b)	0.771498	0.482873	1.23264	0.277875
271	PC(P)	PC(P-18:0/22:5)	1.39393	0.759146	2.5595	0.284079
272	PC(P)	PC(P-16:0/18:2)	1.23465	0.807711	1.88725	0.33026
273	PC(P)	PC(P-18:0/18:2)	1.18593	0.799848	1.75836	0.396111
274	PC(P)	PC(P-16:0/18:3)	1.177	0.804992	1.72092	0.400463
275	PC(P)	PC(P-38:5) (a)	1.22521	0.682223	2.20037	0.496563
276	PC(P)	PC(P-17:0/20:4) (b)	0.863832	0.551012	1.35425	0.523424
277	PC(P)	PC(P-16:0/14:0)	1.1016	0.705984	1.7189	0.669928
278	PC(P)	PC(P-18:0/20:4)	1.078	0.705298	1.64765	0.728601
279	PC(P)	PC(P-16:0/16:1)	1.07023	0.71282	1.60686	0.743399
280	PC(P)	PC(P-35:2) (a)	1.04575	0.7373	1.48324	0.801915
281	PC(P)	PC(P-17:0/20:4) (a)	1.04551	0.708655	1.54249	0.822523
282	PC(P)	PC(P-35:2) (b)	0.960192	0.658454	1.4002	0.832847
283	PC(P)	PC(P-15:0/20:4) (b)	0.963987	0.649624	1.43048	0.855476
284	PC(P)	PC(P-16:0/20:4)	1.03238	0.646797	1.64784	0.89373
285	LPC	LPC(20:3) [sn2]	0.558888	0.347317	0.899339	0.0165261
286	LPC	LPC(22:6) [sn2]	0.65619	0.439546	0.979616	0.0393317
287	LPC	LPC(22:6) [sn1]	0.662871	0.445649	0.985974	0.0423879
288	LPC	LPC(26:0) [sn1]	2.34538	0.979897	5.61366	0.0555744
289	LPC	LPC(20:3) [sn1]	0.656804	0.423914	1.01764	0.0598768
290	LPC	LPC(14:0) [sn1]	0.680848	0.443549	1.0451	0.0787136
291	LPC	LPC(20:5) [sn1]	0.784356	0.592587	1.03819	0.0895097
292	LPC	LPC(14:0) [sn2]	0.701906	0.46442	1.06083	0.0930125
293	LPC	LPC(20:5) [sn2]	0.803558	0.605722	1.06601	0.129347
294	LPC	LPC(26:0) [sn2]	1.97695	0.779149	5.01613	0.151384
295	LPC	LPC(20:1) [sn1]	1.34494	0.892183	2.02746	0.157018
296	LPC	LPC(22:5) [sn2] (n3)	0.724463	0.452037	1.16107	0.180444
297	LPC	LPC(17:1) [sn2] (a)	0.745625	0.461932	1.20355	0.229535
298	LPC	LPC(17:1) [sn1] (a) / LPC(17:1) [sn2] (b)	0.737574	0.441495	1.23221	0.245036
299	LPC	LPC(20:1) [sn2]	1.26717	0.833229	1.92711	0.268291
300	LPC	LPC(22:1) [sn1]	1.20384	0.839661	1.72598	0.312852
301	LPC	LPC(22:5) [sn1] (n3)/LPC(22:5) [sn2] (n6)	0.809082	0.530407	1.23417	0.325433
302	LPC	LPC(17:1) (a) [sn1] [104_sn1]	0.796165	0.49766	1.27372	0.341707
303	LPC	LPC(18:0) [sn2]	0.707764	0.346557	1.44545	0.342761
304	LPC	LPC(17:1) [sn1] (b)	0.827774	0.556708	1.23083	0.350376
305	LPC	LPC(18:0) [sn1]	0.738061	0.36757	1.48198	0.393132
306	LPC	LPC(15:0) [sn1]	1.29022	0.718794	2.31593	0.393254
307	LPC	LPC(22:1) [sn2]	1.18807	0.798841	1.76695	0.394796
308	LPC	LPC(16:1) [sn1]	0.83475	0.544168	1.2805	0.408024
309	LPC	LPC(16:1) [sn2]	0.868356	0.610494	1.23514	0.432333
310	LPC	LPC(22:5) (n3) [sn1] [104_sn1]	0.858126	0.575108	1.28042	0.453647
311	LPC	LPC(18:3) [sn2] (a)	0.865087	0.585852	1.27742	0.466144
312	LPC	LPC(19:0) [sn1] (a) / LPC(19:0) [sn2] (b)	0.836742	0.516811	1.35473	0.46844
313	LPC	LPC(19:0) (a) [sn1] [104_sn1]	0.869701	0.576567	1.31187	0.505632
314	LPC	LPC(22:5) [sn1] (n6)	0.893566	0.627111	1.27324	0.533354
315	LPC	LPC(19:0) [sn2] (a)	0.891801	0.597545	1.33096	0.575126
316	LPC	LPC(18:3) [sn1] (b)	0.924926	0.691076	1.23791	0.599725
317	LPC	LPC(18:3) (a) [sn1] [104_sn1]	0.915719	0.640667	1.30886	0.62902
318	LPC	LPC(20:2) [sn2]	0.870925	0.489676	1.549	0.638062
319	LPC	LPC(18:3) [sn1] (a)/LPC(18:3) [sn2] (b)	0.923962	0.663278	1.2871	0.640064
320	LPC	LPC(18:2) [sn2]	0.893401	0.554974	1.4382	0.642631
321	LPC	LPC(18:2) [sn1]	0.907844	0.589684	1.39766	0.66054
322	LPC	LPC(20:2) [sn1]	0.894332	0.531335	1.50532	0.674207
323	LPC	LPC(22:4) [sn2]	1.09102	0.72528	1.64118	0.675841
324	LPC	LPC(15:0) [sn2]	1.13288	0.626658	2.04805	0.679616
325	LPC	LPC(16:0) [sn1]	0.896343	0.525582	1.52865	0.687837
326	LPC	LPC(17:0) [sn1]	1.08161	0.615553	1.90052	0.785032
327	LPC	LPC(19:1) (b)	1.07846	0.619496	1.87744	0.789446
328	LPC	LPC(20:0) [sn2]	1.05312	0.696068	1.59331	0.806473
329	LPC	LPC(15-MHDA) [sn2]	0.95377	0.602758	1.50919	0.839796
330	LPC	LPC(24:0) [sn1]	1.05758	0.606099	1.84538	0.843742
331	LPC	LPC(22:0) [sn2]	1.04629	0.65079	1.68215	0.851823
332	LPC	LPC(16:0) [sn2]	1.04821	0.615145	1.78615	0.862543
333	LPC	LPC(24:0) [sn2]	1.04866	0.599777	1.83349	0.867628
334	LPC	LPC(19:1) (c)	1.02781	0.670652	1.57517	0.89979
335	LPC	LPC(20:0) [sn1]	0.979668	0.635261	1.5108	0.925949
336	LPC	LPC(22:0) [sn1]	1.01947	0.624831	1.66335	0.938474
337	LPC	LPC(19:1) (a)	1.01887	0.596799	1.73943	0.945396
338	LPC	LPC(15-MHDA) [sn1] [104_sn1]	1.01418	0.648488	1.5861	0.950781
339	LPC	LPC(20:4) [sn1]	1.01379	0.650396	1.58022	0.951778
340	LPC	LPC(18:1) [sn1]	0.990654	0.610974	1.60628	0.969626
341	LPC	LPC(15-MHDA) [sn1] / LPC(17:0) [sn2]	1.00681	0.586626	1.72796	0.980351
342	LPC	LPC(18:1) [sn2]	0.995982	0.633206	1.5666	0.986099
343	LPC	LPC(22:4) [sn1]	1.00273	0.676204	1.48692	0.98919
344	LPC	LPC(20:4) [sn2]	0.998397	0.622252	1.60192	0.994693
345	LPC	LPC(19:0) [sn1] (b)	1.00058	0.62088	1.61248	0.998104
346	LPC(O)	LPC(O-22:0)	2.1422	1.10301	4.16044	0.0244828	TRUE
347	LPC(O)	LPC(O-24:1)	1.54257	0.995124	2.39118	0.0526101
348	LPC(O)	LPC(O-18:1)	1.52114	0.987783	2.34247	0.0568888
349	LPC(O)	LPC(O-22:1)	1.50008	0.980324	2.29539	0.0617057
350	LPC(O)	LPC(O-20:0)	1.32341	0.849245	2.06233	0.215711
351	LPC(O)	LPC(O-24:2)	1.21559	0.891431	1.65761	0.217316
352	LPC(O)	LPC(O-24:0)	1.45725	0.798595	2.65913	0.219796
353	LPC(O)	LPC(O-20:1)	1.28259	0.832072	1.97702	0.259623
354	LPC(O)	LPC(O-18:0)	1.06029	0.737081	1.52522	0.75233
355	LPC(O)	LPC(O-16:0)	1.05242	0.658664	1.68157	0.830795
356	LPC(P)	LPC(P-18:1)	1.25845	0.857888	1.84605	0.239637
357	LPC(P)	LPC(P-16:0)	1.12776	0.716553	1.77493	0.603355
358	LPC(P)	LPC(P-17:0)	0.973837	0.591153	1.60425	0.917092
359	LPC(P)	LPC(P-18:0)	1.01528	0.594109	1.73503	0.955765
360	LPC(P)	LPC(P-20:0)	0.993482	0.661446	1.4922	0.974866
361	PE	PE(17:0_20:4)	1.64696	1.12985	2.40074	0.00946076
362	PE	PE(17:0_18:2)	1.43153	1.02566	1.99802	0.0349531
363	PE	PE(18:0_20:4)	1.4819	0.981812	2.23672	0.0611268
364	PE	PE(16:0_18:3) (a)	1.24603	0.965562	1.60796	0.0909109
365	PE	PE(16:0_18:1)	1.25403	0.937862	1.67678	0.126722
366	PE	PE(38:5) (a)	1.2908	0.916338	1.8183	0.144239
367	PE	PE(16:0_16:0)	1.25801	0.921351	1.71769	0.148606
368	PE	PE(17:0_18:1)	1.24616	0.904297	1.71727	0.178595
369	PE	PE(16:0_20:4)	1.27591	0.886733	1.8359	0.189366
370	PE	PE(16:0_18:2)	1.24748	0.887853	1.75277	0.202515
371	PE	PE(16:0_20:3)	1.21953	0.891821	1.66767	0.213886
372	PE	PE(15-MHDA_18:2)	1.21303	0.860239	1.71051	0.270724
373	PE	PE(15-MHDA_20:4)	1.20758	0.860788	1.69409	0.274813
374	PE	PE(36:0)	1.20896	0.858898	1.7017	0.276627
375	PE	PE(15-MHDA_18:1)	1.1789	0.86482	1.60704	0.297791
376	PE	PE(20:0_20:4)	1.28403	0.796938	2.06884	0.304284
377	PE	PE(15-MHDA_22:6)	0.867552	0.63972	1.17652	0.360671
378	PE	PE(18:0_20:3) (b)	1.14894	0.845457	1.56136	0.374973
379	PE	PE(18:0_18:2)	1.15588	0.81802	1.63328	0.411518
380	PE	PE(18:0_18:1)	1.11825	0.810939	1.54201	0.495425
381	PE	PE(18:1_22:6)	0.891097	0.628629	1.26315	0.517185
382	PE	PE(18:1_18:2)	1.09337	0.815012	1.46681	0.551527
383	PE	PE(18:0_22:4)	1.07748	0.837304	1.38655	0.561934
384	PE	PE(18:0_22:5) (n3)	1.08767	0.810696	1.45927	0.575182
385	PE	PE(16:0_20:5)	0.943442	0.726706	1.22482	0.661982
386	PE	PE(17:0_22:6)	1.06795	0.762607	1.49554	0.70201
387	PE	PE(18:0_22:6)	0.939223	0.664162	1.3282	0.722855
388	PE	PE(16:0_16:1)	1.03206	0.854326	1.24677	0.743468
389	PE	PE(18:1_18:1)	1.04232	0.803189	1.35265	0.755244
390	PE	PE(18:0_22:5) (n6)	1.03846	0.792888	1.36009	0.783971
391	PE	PE(16:0_18:3) (b)	1.02938	0.808682	1.31031	0.814051
392	PE	PE(16:1_18:2)	1.0289	0.794743	1.33206	0.828776
393	PE	PE(16:0_22:6)	1.03852	0.716579	1.50511	0.841749
394	PE	PE(38:5) (b)	1.02788	0.745163	1.41787	0.866916
395	PE	PE(16:1_20:4)	1.01646	0.768844	1.34383	0.908748
396	PE	PE(18:0_20:3) (a)	1.008	0.744874	1.36407	0.958837
397	PE(O)	PE(O-16:0/22:6)	0.327184	0.203607	0.525765	3.90309e-06
398	PE(O)	PE(O-36:5)	0.613991	0.48543	0.7766	4.71911e-05	TRUE
399	PE(O)	PE(O-38:5) (b)	0.474217	0.328364	0.684855	6.93156e-05
400	PE(O)	PE(O-16:0/20:3)	0.556849	0.409136	0.757891	0.000197159
401	PE(O)	PE(O-16:0/20:4)	0.565149	0.407387	0.784005	0.000633063
402	PE(O)	PE(O-18:0/22:6)	0.471144	0.303363	0.731718	0.000806301
403	PE(O)	PE(O-16:0/18:2)	0.534702	0.36717	0.778675	0.00109705	TRUE
404	PE(O)	PE(O-38:5) (a)	0.523296	0.352442	0.776976	0.00132156
405	PE(O)	PE(O-18:1/22:6)	0.600361	0.414828	0.868874	0.00682638
406	PE(O)	PE(O-18:0/20:4)	0.681694	0.50667	0.917178	0.0113729
407	PE(O)	PE(O-18:0/22:5)	0.527517	0.305695	0.910298	0.0215853
408	PE(O)	PE(O-34:1)	0.589376	0.35576	0.976401	0.0401031
409	PE(O)	PE(O-18:1/18:2)	0.714783	0.495077	1.03199	0.0731473
410	PE(O)	PE(O-16:0/22:4)	0.940709	0.584458	1.51411	0.801275
411	PE(P)	PE(P-15:0/22:6) (b)	0.496938	0.352652	0.700259	6.44083e-05
412	PE(P)	PE(P-16:0/20:5)	0.682928	0.538158	0.866642	0.00170402
413	PE(P)	PE(P-18:1/20:5) (a)	0.651707	0.496772	0.854964	0.00199283
414	PE(P)	PE(P-16:0/22:6)	0.47035	0.28994	0.763017	0.00224535
415	PE(P)	PE(P-18:0/20:5)	0.708129	0.561373	0.893252	0.00358373
416	PE(P)	PE(P-18:0/22:6)	0.594302	0.402457	0.877598	0.00888445
417	PE(P)	PE(P-17:0/22:6) (b)	0.618948	0.432054	0.886687	0.00890497
418	PE(P)	PE(P-16:0/20:3)	0.534148	0.333198	0.85629	0.00920644
419	PE(P)	PE(P-18:1/20:3) (a)	0.57626	0.375763	0.883737	0.0115212
420	PE(P)	PE(P-18:1/20:3) (b)	0.600153	0.403146	0.893432	0.0119016
421	PE(P)	PE(P-18:0/20:3) (a)	0.62185	0.42055	0.919504	0.0172898
422	PE(P)	PE(P-16:0/22:5) (n6)	0.574175	0.363135	0.907864	0.0176218
423	PE(P)	PE(P-17:0/22:6) (a)	0.729413	0.559377	0.951135	0.0198104
424	PE(P)	PE(P-18:1/22:6) (b)	0.65981	0.463509	0.939247	0.021008
425	PE(P)	PE(P-18:1/20:5) (b)	0.788604	0.635018	0.979335	0.0316417
426	PE(P)	PE(P-17:0/20:4) (b)	0.719926	0.529787	0.978304	0.0357158
427	PE(P)	PE(P-18:1/22:6) (a)	0.679385	0.467918	0.986421	0.0421715
428	PE(P)	PE(P-16:0/20:4)	0.691864	0.478894	0.999544	0.0497166
429	PE(P)	PE(P-16:0/22:4)	1.46403	0.997732	2.14826	0.0513722
430	PE(P)	PE(P-18:1/20:4) (a)	0.726948	0.526116	1.00444	0.0532243
431	PE(P)	PE(P-15:0/22:6) (a)	0.784884	0.611748	1.00702	0.0567882
432	PE(P)	PE(P-17:0/20:4) (a)	0.777363	0.594761	1.01603	0.0652457
433	PE(P)	PE(P-15:0/20:4) (b)	0.709561	0.476796	1.05596	0.0907349
434	PE(P)	PE(P-20:1/22:6)	0.769949	0.568474	1.04283	0.0912149
435	PE(P)	PE(P-16:0/22:5) (n3)	0.651232	0.389501	1.08884	0.10196
436	PE(P)	PE(P-18:0/20:4)	0.769597	0.558295	1.06087	0.10979
437	PE(P)	PE(P-18:1/20:4) (b)	0.77486	0.563629	1.06525	0.116252
438	PE(P)	PE(P-18:0/20:3) (b)	0.769832	0.552391	1.07287	0.122431
439	PE(P)	PE(P-18:0/22:4)	1.25564	0.925155	1.70417	0.14408
440	PE(P)	PE(P-15:0/20:4) (a)	0.883383	0.741221	1.05281	0.166023
441	PE(P)	PE(P-18:0/22:5) (n6)	0.782216	0.534682	1.14435	0.205742
442	PE(P)	PE(P-16:0/18:2)	0.77683	0.513472	1.17526	0.231901
443	PE(P)	PE(P-19:0/20:4) (b)	0.802723	0.558235	1.15429	0.235725
444	PE(P)	PE(P-20:0/18:2)	1.32232	0.81944	2.13382	0.252481
445	PE(P)	PE(P-18:0/18:1)	0.767773	0.46264	1.27415	0.306543
446	PE(P)	PE(P-20:0/18:1)	1.36169	0.749288	2.47463	0.311083
447	PE(P)	PE(P-19:0/20:4) (a)	0.896864	0.717524	1.12103	0.338928
448	PE(P)	PE(P-18:1/18:2) (a)	0.831466	0.564537	1.22461	0.350157
449	PE(P)	PE(P-18:0/18:2)	0.81391	0.528187	1.25419	0.350653
450	PE(P)	PE(P-20:1/20:4)	0.885174	0.680815	1.15088	0.362443
451	PE(P)	PE(P-18:1/18:1) (b)	0.804216	0.496325	1.30311	0.37625
452	PE(P)	PE(P-18:1/22:5) (b)	0.825171	0.525548	1.29561	0.403807
453	PE(P)	PE(P-20:0/20:4)	1.17069	0.760691	1.80167	0.473716
454	PE(P)	PE(P-18:0/18:3)	0.91731	0.703618	1.1959	0.523573
455	PE(P)	PE(P-18:1/18:1) (a)	0.868326	0.544043	1.3859	0.553935
456	PE(P)	PE(P-18:1/22:5) (a)	0.841856	0.467875	1.51477	0.565707
457	PE(P)	PE(P-18:1/22:4)	1.13967	0.697005	1.86348	0.602266
458	PE(P)	PE(P-18:0/22:5) (n3)	0.896	0.566178	1.41796	0.639153
459	PE(P)	PE(P-20:0/22:6)	0.915789	0.605948	1.38406	0.676327
460	PE(P)	PE(P-18:1/18:2) (b)	0.932011	0.65542	1.32533	0.695077
461	PE(P)	PE(P-16:0/18:3)	1.04268	0.779641	1.39445	0.778135
462	PE(P)	PE(P-16:0/18:1)	0.946782	0.545314	1.64382	0.845959
463	PE(P)	PE(P-18:1/18:3)	1.00076	0.711233	1.40816	0.996501
464	LPE	LPE(20:4) [sn1]	1.23838	0.779258	1.96799	0.365656
465	LPE	LPE(22:6) [sn1]	0.829619	0.552157	1.24651	0.368541
466	LPE	LPE(17:0) [sn2]	1.19921	0.791855	1.81612	0.390962
467	LPE	LPE(22:6) [sn2]	0.843389	0.554284	1.28329	0.426431
468	LPE	LPE(20:4) [sn2]	1.20149	0.736952	1.95886	0.461698
469	LPE	LPE(16:0) [sn2]	0.825899	0.482893	1.41255	0.484822
470	LPE	LPE(18:2) [sn2]	0.871776	0.573654	1.32483	0.520452
471	LPE	LPE(18:0) [sn1]	1.17277	0.65438	2.10182	0.592393
472	LPE	LPE(18:1) [sn2]	1.0923	0.761765	1.56626	0.631134
473	LPE	LPE(18:2) [sn1]	0.931885	0.611889	1.41923	0.74239
474	LPE	LPE(18:0) [sn2]	1.08153	0.596508	1.96091	0.796291
475	LPE	LPE(16:0) [sn1]	0.933523	0.543675	1.60291	0.803056
476	LPE	LPE(17:0) [sn1]	1.04888	0.627394	1.75352	0.855578
477	LPE	LPE(18:1) [sn1]	1.03052	0.708224	1.49948	0.875173
478	LPE(P)	LPE(P-20:0)	1.21774	0.719945	2.05971	0.462568
479	LPE(P)	LPE(P-18:0)	0.850336	0.508474	1.42204	0.536615
480	LPE(P)	LPE(P-16:0)	0.950175	0.595191	1.51688	0.830429
481	LPE(P)	LPE(P-18:1)	0.977724	0.683545	1.39851	0.901824
482	PI	PI(37:6)	0.703847	0.529295	0.935963	0.0157328
483	PI	PI(18:0_22:6)	0.599295	0.375053	0.957612	0.0322667
484	PI	PI(38:6)	0.603523	0.378186	0.963125	0.0342159
485	PI	PI(18:0_20:3) (a)	0.683365	0.438636	1.06464	0.09236
486	PI	PI(16:0_20:4)	0.684344	0.396105	1.18233	0.173958
487	PI	PI(18:0_20:3) (b)	0.808812	0.584895	1.11845	0.199472
488	PI	PI(16:0_20:3) (b)	0.806133	0.576068	1.12808	0.208749
489	PI	PI(18:0_22:5) (n6)	0.782482	0.520909	1.1754	0.237404
490	PI	PI(16:0_16:1)	0.882228	0.709659	1.09676	0.259192
491	PI	PI(15-MHDA_18:2)/PI(17:0_18:2)	1.28167	0.81541	2.01454	0.282131
492	PI	PI(39:6)	0.800298	0.522293	1.22628	0.306251
493	PI	PI(16:0_20:3) (a)	0.81854	0.537467	1.2466	0.350845
494	PI	PI(16:0/16:0)	0.888029	0.690154	1.14264	0.355867
495	PI	PI(18:0_22:4)	0.806201	0.509154	1.27655	0.35825
496	PI	PI(34:1)	0.832745	0.548525	1.26423	0.390207
497	PI	PI(18:0_22:5) (n3)	0.830296	0.533608	1.29194	0.409691
498	PI	PI (38:5) (b)	0.848488	0.537671	1.33898	0.480275
499	PI	PI(38:5) (a)	0.82579	0.463008	1.47282	0.516722
500	PI	PI(18:1_18:2)	1.10722	0.809355	1.5147	0.524111
501	PI	PI(36:2)	1.14607	0.749882	1.75157	0.528719
502	PI	PI(18:0_18:1)	0.880236	0.556139	1.3932	0.586089
503	PI	PI(34:0)	0.919616	0.665286	1.27117	0.611923
504	PI	PI(18:0_20:4)	0.899143	0.471384	1.71508	0.746947
505	PI	PI(15-MHDA_20:4)\PI(17:0_20:4)	0.966925	0.523971	1.78434	0.914316
506	PI	PI(20:0_20:4)	1.01123	0.701486	1.45775	0.952271
507	PI	PI(18:0_20:2)	0.995137	0.624463	1.58584	0.98364
508	PI	PI(15-MHDA_18:1)/PI(17:0_18:1)	0.998073	0.713166	1.3968	0.991027
509	PIP1	PIP1(38:4)	1.23879	0.679098	2.25977	0.485059
510	LPI	LPI(18:1) [sn2]	0.828955	0.698308	0.984043	0.0320499
511	LPI	LPI(20:4) [sn2]	1.42936	0.936432	2.18175	0.0978077
512	LPI	LPI(18:0) [sn1]	1.29767	0.933039	1.80481	0.12158
513	LPI	LPI(18:0) [sn2]	1.19425	0.920498	1.54941	0.181437
514	LPI	LPI(18:2) [sn1]	1.17831	0.811696	1.7105	0.388227
515	LPI	LPI(20:4) [sn1]	1.17113	0.787692	1.74123	0.435009
516	LPI	LPI(18:1) [sn1]	1.11365	0.787803	1.57426	0.542206
517	LPI	LPI(18:2) [sn2]	1.09022	0.746604	1.59198	0.654749
518	PS	PS(36:2)	1.22287	1.00395	1.48953	0.045592
519	PS	PS(36:1)	1.1477	0.945031	1.39382	0.164639
520	PS	PS(38:5)	1.11404	0.84258	1.47297	0.448506
521	PS	PS(40:6)	0.938124	0.750382	1.17284	0.575048
522	PS	PS(38:4)	1.02219	0.862102	1.212	0.800637
523	PS	PS(40:5)	1.02052	0.849098	1.22656	0.828587
524	PS	PS(38:3)	0.999002	0.759277	1.31442	0.994311
525	PG	PG(36:1)	0.916121	0.665512	1.2611	0.591082
526	PG	PG(34:1)	1.11484	0.728562	1.70591	0.616468
527	PG	PG(36:2)	0.987884	0.68827	1.41793	0.947289
528	CE	CE(24:4)	1.48538	1.02913	2.14392	0.0345743
529	CE	CE(22:4)	1.556	0.96394	2.51171	0.0703515
530	CE	CE(16:2)	0.781538	0.590176	1.03495	0.0853908
531	CE	CE(22:1)	1.40913	0.938991	2.11466	0.0977187
532	CE	CE(14:0)	0.780557	0.562089	1.08394	0.139182
533	CE	CE(18:0)	0.661528	0.361581	1.21029	0.180021
534	CE	CE(16:0)	1.76542	0.727843	4.28212	0.208653
535	CE	CE(15:0)	1.33658	0.836499	2.13561	0.225011
536	CE	CE(20:5)	0.881521	0.718749	1.08115	0.225979
537	CE	CE(24:1)	1.30088	0.832537	2.03268	0.248044
538	CE	CE(18:2)	1.38606	0.730037	2.63158	0.318268
539	CE	CE(20:2)	1.36363	0.741244	2.50862	0.318653
540	CE	CE(16:1)	0.863727	0.646797	1.15341	0.320822
541	CE	CE(24:6)	0.851287	0.616804	1.17491	0.327373
542	CE	CE(24:5)	1.11546	0.855635	1.45419	0.419309
543	CE	CE(20:0)	0.809417	0.479931	1.3651	0.427845
544	CE	CE(18:1)	1.43376	0.586293	3.50623	0.429703
545	CE	CE(22:6)	0.902401	0.692461	1.17599	0.447193
546	CE	CE(22:0)	0.852099	0.54591	1.33002	0.481094
547	CE	CE(20:3)	0.839953	0.464961	1.51738	0.563251
548	CE	CE(20:1)	1.1379	0.718863	1.8012	0.581425
549	CE	CE(22:5)	1.11271	0.720428	1.7186	0.630143
550	CE	CE(17:1)	0.894353	0.56217	1.42282	0.6374
551	CE	CE(20:4)	1.06191	0.819304	1.37634	0.6499
552	CE	CE(24:0)	0.945026	0.674272	1.3245	0.742696
553	CE	CE(17:0)	1.08157	0.62836	1.86166	0.777173
554	CE	CE(18:3)	0.966898	0.705288	1.32554	0.834347
555	COH	COH	3.42031	1.25499	9.32155	0.0162177	TRUE
556	DE	DE(20:5)	0.780778	0.623077	0.978393	0.0315773
557	DE	DE(16:0)	1.18907	0.748408	1.8892	0.463496
558	DE	DE(18:1)	0.853893	0.50786	1.4357	0.551313
559	DE	DE(18:2)	0.960402	0.736052	1.25313	0.765972
560	DE	DE(22:6)	0.967536	0.769767	1.21612	0.777271
561	DE	DE(20:4)	1.00636	0.782784	1.2938	0.960535
562	deDE	deDE(20:4)	0.91237	0.81342	1.02336	0.117404
563	deDE	deDE(18:2)	1.08994	0.944957	1.25716	0.236989
564	deDE	deDE(18:1)	1.06232	0.689033	1.63785	0.784305
565	methyl-CE	methyl-CE(18:0)	1.70064	0.860364	3.36159	0.126671
566	methyl-CE	methyl-CE(20:4)	1.09691	0.832698	1.44495	0.510641
567	methyl-CE	methyl-CE(22:6)	1.05596	0.874613	1.2749	0.571155
568	methyl-CE	methyl-CE(18:2)	1.07965	0.808723	1.44134	0.603163
569	methyl-CE	methyl-CE(18:1)	0.981857	0.667225	1.44485	0.925987
570	methyl-DE	methyl-DE(18:1)	0.91626	0.626081	1.34093	0.652634
571	methyl-DE	methyl-DE(18:2)	1.01591	0.776481	1.32916	0.908382
572	dimethyl-CE	dimethyl-CE(18:1)	1.23012	0.860953	1.75759	0.25528
573	dimethyl-CE	dimethyl-CE(20:4)	1.16571	0.89212	1.52321	0.261218
574	dimethyl-CE	dimethyl-CE(18:2)	1.1635	0.865872	1.56342	0.315107
575	dimethyl-CE	dimethyl-CE(22:6)	0.961913	0.793948	1.16541	0.691669
576	BA	CA	1.15069	1.01813	1.30052	0.0245964
577	BA	dxCA	1.00871	0.834423	1.21939	0.928621
578	FFA	FA(22:6)	0.716498	0.471119	1.08968	0.119121
579	FFA	FA(16:1)	0.832296	0.621877	1.11391	0.217024
580	FFA	FA(14:0)	0.740324	0.458873	1.1944	0.217938
581	FFA	FA(18:1)	0.915122	0.726716	1.15238	0.450772
582	FFA	FA(20:5)	0.90045	0.665646	1.21808	0.496358
583	FFA	FA(20:3)	0.881854	0.606491	1.28224	0.510347
584	FFA	FA(22:5)	0.871696	0.578713	1.31301	0.511176
585	FFA	FA(17:1)	0.853133	0.52392	1.38921	0.523145
586	FFA	FA(16:0)	0.876906	0.525492	1.46332	0.615124
587	FFA	FA(18:0)	1.16456	0.634802	2.13641	0.622664
588	FFA	FA(15:0)	1.1355	0.61626	2.09224	0.683625
589	FFA	FA(18:2)	0.957202	0.766936	1.19467	0.69887
590	FFA	FA(20:2)	1.08917	0.69652	1.70316	0.708067
591	FFA	FA(20:4)	0.952717	0.730489	1.24255	0.720767
592	FFA	FA(16:2)	1.0794	0.649044	1.79512	0.768442
593	FFA	FA(22:4)	0.958865	0.667425	1.37757	0.820249
594	FFA	FA(18:3)	0.981207	0.760641	1.26573	0.883892
595	FFA	FA(17:0)	1.01374	0.595937	1.72445	0.959856
596	AC	AC(18:0)	1.84354	1.23057	2.76185	0.00301692
597	AC	AC(26:1)	1.77498	1.09038	2.88939	0.0209977
598	AC	AC(18:1)	1.42513	0.979092	2.07435	0.0643647
599	AC	AC(14:0)	1.30319	0.973833	1.74394	0.0748179
600	AC	AC(18:3)	1.42575	0.962921	2.11105	0.0765138
601	AC	AC(16:1)	1.27582	0.968675	1.68036	0.0830105
602	AC	AC(24:1)	1.63235	0.935651	2.84783	0.0843968
603	AC	AC(14:1)	1.20105	0.965447	1.49414	0.100108
604	AC	AC(17:0) (b)	1.48555	0.920298	2.39797	0.105233
605	AC	AC(18:2)	1.39737	0.92679	2.10689	0.110251
606	AC	AC(14:2)	1.2128	0.950412	1.54763	0.120883
607	AC	AC(17:0) (a)	1.39736	0.893218	2.18604	0.142816
608	AC	AC(16:0)	1.33132	0.89415	1.98222	0.158814
609	AC	AC(12:0)	1.19266	0.932603	1.52524	0.160333
610	AC	AC(20:4)	1.33679	0.853886	2.0928	0.204346
611	AC	AC(10:0)	1.13112	0.919177	1.39193	0.244481
612	AC	AC(15:0) (b)	1.18456	0.87766	1.59877	0.268284
613	AC	AC(12:1)	1.11588	0.881773	1.41215	0.361419
614	AC	AC(20:5)	0.883439	0.610797	1.27778	0.510425
615	AC	AC(24:0)	1.19889	0.697339	2.06117	0.511758
616	AC	AC(13:0)	0.933341	0.744537	1.17002	0.549678
617	AC	AC(26:0)	1.14063	0.696115	1.869	0.601503
618	AC	AC(22:6)	1.07923	0.684177	1.70241	0.742992
619	AC	AC(20:3)	1.08577	0.661532	1.78205	0.744809
620	AC	AC(22:5)	1.05531	0.652146	1.70773	0.82647
621	AC	AC(15:0) (a)	1.01447	0.788654	1.30494	0.910967
622	AC-OH	AC(24:0)-OH	1.81307	1.09951	2.98972	0.019717
623	AC-OH	AC(14:1)-OH	1.21011	0.938392	1.56051	0.141595
624	AC-OH	AC(14:0)-OH	1.2014	0.886646	1.62788	0.236504
625	AC-OH	AC(18:0)-OH	1.21041	0.873016	1.6782	0.25204
626	AC-OH	AC(18:1)-OH	1.14849	0.904693	1.45798	0.255441
627	AC-OH	AC(20:3)-OH	1.32139	0.803878	2.17205	0.271756
628	AC-OH	AC(16:1)-OH	1.16445	0.857553	1.58117	0.329357
629	AC-OH	AC(22:5)-OH	1.13843	0.636705	2.03551	0.661902
630	AC-OH	AC(24:1)-OH	1.05254	0.714676	1.55012	0.795457
631	AC-OH	AC(16:0)-OH	1.00168	0.745305	1.34624	0.991133
632	DG	DG(16:0_22:6)	0.76389	0.593867	0.982591	0.0360214
633	DG	DG(18:2_20:4)	1.26299	0.954031	1.67199	0.10285
634	DG	DG(18:0_22:6)	1.99876	0.858948	4.65111	0.108029
635	DG	DG(18:0_18:2)	1.31515	0.875697	1.97514	0.186745
636	DG	DG(18:2_18:2)	1.20322	0.910703	1.58969	0.192993
637	DG	DG(18:1_22:6)	0.852118	0.664721	1.09235	0.206621
638	DG	DG(18:1_20:4)	1.23442	0.888278	1.71546	0.209713
639	DG	DG(18:1_18:2)	1.22122	0.867564	1.71904	0.251962
640	DG	DG(16:0_18:2)	1.20349	0.851609	1.70078	0.293862
641	DG	DG(18:1_20:5)	0.868997	0.667679	1.13101	0.296338
642	DG	DG(18:2_22:6)	0.89567	0.727994	1.10197	0.297476
643	DG	DG(18:1_18:1)	1.18288	0.784604	1.78332	0.422646
644	DG	DG(18:0_20:4)	1.12903	0.76756	1.66072	0.53765
645	DG	DG(16:0_20:4)	1.09793	0.806398	1.49484	0.552955
646	DG	DG(18:1_18:3)	1.09274	0.800645	1.49139	0.576252
647	DG	DG(18:0_18:1)	1.14415	0.707913	1.84921	0.582489
648	DG	DG(14:0_16:0)	1.19938	0.618024	2.3276	0.590974
649	DG	DG(14:0_18:2)	0.92477	0.692078	1.2357	0.596902
650	DG	DG(16:0_18:1)	1.10847	0.746707	1.64549	0.609429
651	DG	DG(18:1_20:3)	1.05963	0.796237	1.41016	0.691177
652	DG	DG(18:1_22:5)	1.04552	0.72652	1.50458	0.810575
653	DG	DG(16:0_22:5)	0.965452	0.67545	1.37997	0.847032
654	DG	DG(16:0_16:0)	1.05477	0.601664	1.84912	0.852305
655	DG	DG(16:1_18:1)	0.97893	0.629572	1.52215	0.924671
656	DG	DG(16:0_16:1)	1.03076	0.541929	1.96052	0.926417
657	TG [NL]	TG(54:7) [NL-22:6]	0.822655	0.68855	0.982879	0.0315414
658	TG [NL]	TG(54:6) [NL-22:6]	0.813207	0.668341	0.989473	0.0388579
659	TG [NL]	TG(56:7) [NL-22:6]	0.791035	0.624586	1.00184	0.0518128
660	TG [NL]	TG(56:6) [NL-20:4]	1.32159	0.944442	1.84935	0.103837
661	TG [NL]	TG(48:0) [NL-18:0]	0.874854	0.731761	1.04593	0.142328
662	TG [NL]	TG(52:5) [NL-20:5]	0.889389	0.758356	1.04306	0.149448
663	TG [NL]	TG(56:8) [NL-22:6]	0.870005	0.715906	1.05727	0.161503
664	TG [NL]	TG(58:8) [NL-22:6]	0.853374	0.68247	1.06707	0.16435
665	TG [NL]	TG(56:9) [NL-22:6]	0.883322	0.740399	1.05383	0.168297
666	TG [NL]	TG(48:1) [NL-18:1]	0.870078	0.710465	1.06555	0.178321
667	TG [NL]	TG(48:3) [NL-16:1]	0.878922	0.727722	1.06154	0.180261
668	TG [NL]	TG(48:2) [NL-14:1]	0.897351	0.763995	1.05398	0.187019
669	TG [NL]	TG(58:9) [NL-22:6]	0.889729	0.74327	1.06505	0.20294
670	TG [NL]	TG(48:2) [NL-16:1]	0.898342	0.75394	1.0704	0.230511
671	TG [NL]	TG(48:0) [NL-16:0]	0.895111	0.744746	1.07584	0.237633
672	TG [NL]	TG(54:7) [NL-20:5]	0.903753	0.75753	1.0782	0.26109
673	TG [NL]	TG(48:2) [NL-14:0]	0.901126	0.748128	1.08541	0.272803
674	TG [NL]	TG(58:10) [NL-22:6]	0.908762	0.765584	1.07872	0.274074
675	TG [NL]	TG(50:0) [NL-18:0]	0.920268	0.792195	1.06905	0.277154
676	TG [NL]	TG(48:3) [NL-14:0]	0.914683	0.777856	1.07558	0.280732
677	TG [NL]	TG(54:6) [NL-20:5]	0.894848	0.725529	1.10368	0.299202
678	TG [NL]	TG(50:4) [NL-20:4]	0.92467	0.797445	1.07219	0.299738
679	TG [NL]	TG(49:1) [NL-17:1]	0.896935	0.72662	1.10717	0.311351
680	TG [NL]	TG(54:4) [NL-18:2]	1.15241	0.870911	1.52489	0.32085
681	TG [NL]	TG(48:1) [NL-16:1]	0.912983	0.762215	1.09357	0.322859
682	TG [NL]	TG(52:3) [NL-18:2]	1.18234	0.839308	1.66556	0.338061
683	TG [NL]	TG(50:1) [NL-14:0]	0.89982	0.724605	1.1174	0.339408
684	TG [NL]	TG(56:7) [NL-20:4]	1.1317	0.862958	1.48413	0.371095
685	TG [NL]	TG(54:3) [NL-18:2]	1.14309	0.847155	1.54239	0.381653
686	TG [NL]	TG(48:3) [NL-18:3]	0.938255	0.810045	1.08676	0.395233
687	TG [NL]	TG(52:2) [NL-16:0]	1.16348	0.814138	1.66271	0.405871
688	TG [NL]	TG(48:2) [NL-18:2]	0.924094	0.765838	1.11505	0.410124
689	TG [NL]	TG(49:1) [NL-16:1]	0.897085	0.686814	1.17173	0.425466
690	TG [NL]	TG(50:2) [NL-14:0]	0.897534	0.68506	1.17591	0.432848
691	TG [NL]	TG(52:4) [NL-18:2]	1.09848	0.860088	1.40295	0.451757
692	TG [NL]	TG(51:2) [NL-15:0]	1.09927	0.850861	1.42019	0.46896
693	TG [NL]	TG(56:7) [NL-20:5]	0.914631	0.715585	1.16904	0.476065
694	TG [NL]	TG(54:6) [NL-20:4]	1.09154	0.855371	1.3929	0.481367
695	TG [NL]	TG(54:5) [NL-20:4]	1.10259	0.834756	1.45637	0.491539
696	TG [NL]	TG(50:4) [NL-18:3]	0.942134	0.791395	1.12159	0.502809
697	TG [NL]	TG(50:3) [NL-16:1]	0.928746	0.744065	1.15927	0.513448
698	TG [NL]	TG(50:2) [NL-18:1]	0.915202	0.695687	1.20398	0.526551
699	TG [NL]	TG(51:0) [NL-16:0]	0.943812	0.788948	1.12907	0.52713
700	TG [NL]	TG(54:0) [NL-18:0]	0.942389	0.770797	1.15218	0.562841
701	TG [NL]	TG(50:2) [NL-16:1]	0.934585	0.742319	1.17665	0.564817
702	TG [NL]	TG(56:8) [NL-20:4]	1.06365	0.861948	1.31255	0.565159
703	TG [NL]	TG(50:3) [NL-14:1]	0.935093	0.742789	1.17718	0.567796
704	TG [NL]	TG(52:5) [NL-20:4]	0.956988	0.800604	1.14392	0.629138
705	TG [NL]	TG(52:1) [NL-18:0]	0.955195	0.792265	1.15163	0.630942
706	TG [NL]	TG(50:1) [NL-18:1]	0.941194	0.723814	1.22386	0.651037
707	TG [NL]	TG(53:2) [NL-18:1]	1.05569	0.831146	1.34089	0.656931
708	TG [NL]	TG(54:2) [NL-20:1]	1.05488	0.833121	1.33567	0.657259
709	TG [NL]	TG(56:6) [NL-22:5]	0.936372	0.693959	1.26346	0.667133
710	TG [NL]	TG(54:3) [NL-18:1]	1.07336	0.765432	1.50515	0.681539
711	TG [NL]	TG(54:1) [NL-18:1]	0.962356	0.800506	1.15693	0.682972
712	TG [NL]	TG(54:6) [NL-18:3]	1.03263	0.880392	1.21118	0.693189
713	TG [NL]	TG(50:3) [NL-18:2]	0.955677	0.745059	1.22583	0.721159
714	TG [NL]	TG(51:2) [NL-17:0]	0.956747	0.743247	1.23158	0.731446
715	TG [NL]	TG(52:1) [NL-18:1]	0.968789	0.808083	1.16146	0.731875
716	TG [NL]	TG(50:3) [NL-18:3]	0.967908	0.802298	1.1677	0.73335
717	TG [NL]	TG(51:2) [NL-17:1]	0.961376	0.764174	1.20947	0.736649
718	TG [NL]	TG(56:8) [NL-20:5]	0.968696	0.801555	1.17069	0.742058
719	TG [NL]	TG(50:1) [NL-16:0]	0.960965	0.7454	1.23887	0.758668
720	TG [NL]	TG(53:2) [NL-17:1]	0.964389	0.745303	1.24788	0.782719
721	TG [NL]	TG(54:2) [NL-18:0]	1.03234	0.820964	1.29815	0.785383
722	TG [NL]	TG(50:3) [NL-14:0]	0.973083	0.78736	1.20261	0.800638
723	TG [NL]	TG(52:4) [NL-18:3]	1.02918	0.818979	1.29333	0.805091
724	TG [NL]	TG(52:4) [NL-16:1]	1.02754	0.803131	1.31465	0.828917
725	TG [NL]	TG(52:2) [NL-18:2]	1.02351	0.792511	1.32183	0.858693
726	TG [NL]	TG(54:4) [NL-20:3]	0.980473	0.762106	1.26141	0.878076
727	TG [NL]	TG(52:5) [NL-18:3]	0.988725	0.828197	1.18037	0.900172
728	TG [NL]	TG(56:7) [NL-22:5]	0.984811	0.757853	1.27974	0.908827
729	TG [NL]	TG(52:3) [NL-16:1]	1.0164	0.744647	1.38734	0.918353
730	TG [NL]	TG(51:1) [NL-17:0]	0.989763	0.808495	1.21167	0.920584
731	TG [NL]	TG(50:4) [NL-14:0]	0.99222	0.84407	1.16637	0.92458
732	TG [NL]	TG(54:5) [NL-18:3]	1.01006	0.816751	1.24911	0.926446
733	TG [NL]	TG(50:2) [NL-18:2]	1.01171	0.768901	1.33119	0.933735
734	TG(O) [NL]	TG(O-50:2) [NL-18:1]	0.518301	0.352773	0.761498	0.000813919
735	TG(O) [NL]	TG(O-50:1) [NL-18:1]	0.634606	0.467494	0.861454	0.00354121
736	TG(O) [NL]	TG(O-50:1) [NL-16:0]	0.637339	0.459472	0.88406	0.00697424
737	TG(O) [NL]	TG(O-52:2) [NL-18:1]	0.627271	0.445197	0.883808	0.00767514
738	TG(O) [NL]	TG(O-52:2) [NL-16:0]	0.662793	0.485142	0.905496	0.00977913
739	TG(O) [NL]	TG(O-54:2) [NL-18:1]	0.677453	0.496715	0.923955	0.013913
740	TG(O) [NL]	TG(O-50:1) [NL-15:0]	0.671986	0.48802	0.9253	0.0148645
741	TG(O) [NL]	TG(O-52:1) [NL-18:1]	0.71378	0.534117	0.953877	0.0226581
742	TG(O) [NL]	TG(O-52:1) [NL-16:0]	0.720586	0.523354	0.992148	0.0446141
743	TG(O) [NL]	TG(O-50:2) [NL-16:1]	0.665622	0.444981	0.995667	0.04758
744	TG(O) [NL]	TG(O-52:2) [NL-17:1]	0.733614	0.512472	1.05018	0.0905604
745	TG(O) [NL]	TG(O-50:1) [NL-17:1]	0.719628	0.490818	1.05511	0.0919462
746	TG(O) [NL]	TG(O-50:2) [NL-18:2]	0.755291	0.542508	1.05153	0.0964445
747	TG(O) [NL]	TG(O-54:2) [NL-17:1]	0.745624	0.494278	1.12478	0.161702
748	TG(O) [NL]	TG(O-54:3) [NL-18:1]	0.822525	0.601136	1.12545	0.221992
749	TG(O) [NL]	TG(O-54:3) [NL-17:1]	0.870768	0.641534	1.18191	0.374677
750	TG(O) [NL]	TG(O-54:4) [NL-18:2]	0.902552	0.694062	1.17367	0.444242
751	TG(O) [NL]	TG(O-52:0) [NL-16:0]	0.866593	0.599481	1.25272	0.446322
752	TG(O) [NL]	TG(O-50:3) [NL-18:2]	0.898979	0.660044	1.22441	0.499298
753	TG(O) [NL]	TG(O-54:4) [NL-17:1]	1.00195	0.752528	1.33405	0.98935
754	Ubiquinone	Ubiquinone	0.675206	0.456403	0.998904	0.0493622
755	OxSpecies	PC(36:4) [+OH]	2.60093	1.70342	3.97134	9.5738e-06
756	OxSpecies	LPC(22:6) [+OH]	1.71143	1.08576	2.69763	0.0206483
757	OxSpecies	CE(20:4) [+OH]	1.59986	1.00233	2.5536	0.0488717
758	OxSpecies	LPC(18:2) [+OH]	1.4081	0.999256	1.98423	0.0504989
759	OxSpecies	PC(38:6) [+OH]	1.32705	0.928174	1.89734	0.120825
760	OxSpecies	CE(18:2) [+OH]	1.40166	0.910145	2.1586	0.125371
761	OxSpecies	CE(22:6) [+OH]	1.23284	0.75788	2.00545	0.399118
762	OxSpecies	LPC(20:4) [+OH]	1.11467	0.815773	1.52308	0.495515
763	OxSpecies	PC(34:2) [+OH]	0.92434	0.651433	1.31158	0.659435

## Sheet: Cohort2a_lipid rPFS
Cohort 2a, hazard ratio of baseline lipid levels for rPFS
sort	lipid type	lipid species	Hazard Ratio	lower 95%CI	upper 95%CI	p-value	also associated with OS
1	Sph	Sph(d18:1)	1.34058	0.75471	2.38126	0.317354
2	Sph	Sph(d18:2)	1.08118	0.550948	2.12172	0.820483
3	Sph	Sph(d16:1)	0.926892	0.583744	1.47176	0.747598
4	S1P	S1P(d18:1)	1.00272	0.622518	1.61512	0.991098
5	S1P	S1P(d16:1)	0.835533	0.496243	1.4068	0.499065
6	S1P	S1P(d18:2)	1.00223	0.616379	1.62963	0.99283
7	S1P	S1P(d18:0)	0.963988	0.69478	1.33751	0.826254
8	S1P	S1P(d17:1)	0.9914	0.660805	1.48739	0.966713
9	dhCer	dhCer(d18:0/16:0)	1.16781	0.615564	2.2155	0.634912	TRUE
10	dhCer	dhCer(d18:0/20:0)	0.981204	0.489375	1.96733	0.957364
11	dhCer	dhCer(d18:0/24:1)	1.17499	0.710312	1.94366	0.530025
12	dhCer	dhCer(d18:0/18:0)	1.4333	0.839203	2.44797	0.187476
13	dhCer	dhCer(d18:0/24:0)	0.723152	0.394794	1.32461	0.293888
14	dhCer	dhCer(d18:0/22:0)	0.824679	0.463606	1.46697	0.511851
15	Cer(d)	Cer(d18:1/24:1)	3.07586	1.54354	6.12935	0.00140383	TRUE
16	Cer(d)	Cer(d18:1/16:0)	1.85267	0.868991	3.94985	0.110395	TRUE
17	Cer(d)	Cer(d18:1/21:0)	1.70727	1.00099	2.9119	0.0495774	TRUE
18	Cer(d)	Cer(d18:1/20:0)	1.8107	0.983597	3.33331	0.0565406	TRUE
19	Cer(d)	Cer(d18:1/18:0)	1.50458	0.973463	2.32549	0.06593	TRUE
20	Cer(d)	Cer(d20:1/24:1)	1.53508	0.988673	2.38346	0.0562341	TRUE
21	Cer(d)	Cer(d18:1/23:0)	1.81469	0.861479	3.8226	0.11695	TRUE
22	Cer(d)	Cer(d19:1/24:1)	1.2553	0.841551	1.87248	0.265088	TRUE
23	Cer(d)	Cer(d18:2/14:0)	0.587382	0.395831	0.871629	0.00823614	TRUE
24	Cer(d)	Cer(d19:1/18:0)	1.07977	0.810598	1.43832	0.599852	TRUE
25	Cer(d)	Cer(d18:2/24:1)	2.25497	1.18904	4.27645	0.0127664	TRUE
26	Cer(d)	Cer(d16:1/24:0)	0.793165	0.509956	1.23366	0.303848
27	Cer(d)	Cer(d18:1/22:0)	1.74295	0.869637	3.49327	0.117301
28	Cer(d)	Cer(d18:2/20:0)	1.70773	0.935026	3.11898	0.0816198
29	Cer(d)	Cer(d19:1/20:0)	1.28699	0.811228	2.04178	0.283942
30	Cer(d)	Cer(d20:1/22:0)	1.22422	0.731909	2.04767	0.44082
31	Cer(d)	Cer(d18:1/19:0)	1.30981	0.725085	2.36609	0.371053
32	Cer(d)	Cer(d18:2/18:0)	1.64532	0.976837	2.77128	0.0612256
33	Cer(d)	Cer(d18:2/16:0)	1.3451	0.705661	2.56396	0.367721
34	Cer(d)	Cer(d16:1/22:0)	0.810428	0.521179	1.26021	0.350725
35	Cer(d)	Cer(d19:1/22:0)	0.990517	0.687599	1.42688	0.959197
36	Cer(d)	Cer(d17:1/24:1)	1.52052	0.821572	2.8141	0.182133
37	Cer(d)	Cer(d18:1/24:0)	1.56328	0.762057	3.2069	0.222946
38	Cer(d)	Cer(d16:1/23:0)	0.891447	0.588389	1.3506	0.587754
39	Cer(d)	Cer(d17:1/18:0)	1.36597	0.723274	2.57976	0.336388
40	Cer(d)	Cer(d18:2/21:0)	1.38373	0.886002	2.16107	0.153335
41	Cer(d)	Cer(d19:1/23:0)	0.973583	0.688183	1.37734	0.879779
42	Cer(d)	Cer(d17:1/16:0)	0.815952	0.472372	1.40943	0.465785
43	Cer(d)	Cer(d20:1/23:0)	1.19242	0.700969	2.02843	0.516187
44	Cer(d)	Cer(d20:1/24:0)	1.19789	0.641177	2.23798	0.571241
45	Cer(d)	Cer(d17:1/24:0)	0.944344	0.554935	1.60701	0.832798
46	Cer(d)	Cer(d19:1/24:0)	0.995387	0.665869	1.48797	0.982018
47	Cer(d)	Cer(d16:1/16:0)	0.803806	0.538569	1.19967	0.285095
48	Cer(d)	Cer(d16:1/20:0)	0.869767	0.575706	1.31403	0.507487
49	Cer(d)	Cer(d16:1/18:0)	0.899659	0.598294	1.35282	0.611428
50	Cer(d)	Cer(d18:1/26:0)	0.955081	0.460055	1.98276	0.901853
51	Cer(d)	Cer(d20:1/26:0)	1.07221	0.584356	1.96734	0.821879
52	Cer(d)	Cer(d18:2/22:0)	1.27314	0.719648	2.25234	0.406727
53	Cer(d)	Cer(d19:1/16:0)	0.918986	0.598297	1.41157	0.699634
54	Cer(d)	Cer(d18:2/23:0)	1.1846	0.682946	2.05475	0.54659
55	Cer(d)	Cer(d16:1/24:1)	1.06198	0.629638	1.7912	0.821604
56	Cer(d)	Cer(d18:2/26:0)	0.912627	0.504582	1.65065	0.762355
57	Cer(d)	Cer(d17:1/20:0)	0.931517	0.480763	1.80489	0.833505
58	Cer(d)	Cer(d18:2/24:0)	1.23619	0.679938	2.24751	0.486932
59	Cer(d)	Cer(d19:1/26:0)	0.942291	0.487061	1.823	0.85987
60	Cer(d)	Cer(d17:1/22:0)	1.19782	0.691624	2.07449	0.519479
61	Cer(d)	Cer(d18:1/14:0)	0.786972	0.435469	1.4222	0.427518
62	Cer(d)	Cer(d17:1/23:0)	1.0138	0.650107	1.58096	0.951783
63	Cer(d)	Cer(d18:2/17:0)	1.16593	0.798231	1.70301	0.427093
64	Cer(m)	Cer(m18:0/24:0)	0.78192	0.522678	1.16974	0.231287
65	Cer(m)	Cer(m18:0/23:0)	0.849781	0.597452	1.20868	0.365164
66	Cer(m)	Cer(m18:0/22:0)	0.786318	0.539977	1.14504	0.209968
67	Cer(m)	Cer(m18:1/22:0)	0.939008	0.64826	1.36016	0.739227
68	Cer(m)	Cer(m18:1/23:0)	1.02263	0.736078	1.42073	0.893892
69	Cer(m)	Cer(m18:0/24:1)	0.901915	0.627813	1.29569	0.576492
70	Cer(m)	Cer(m18:1/24:0)	1.04181	0.726904	1.49312	0.823516
71	Cer(m)	Cer(m18:0/20:0)	1.01733	0.737451	1.40344	0.916631
72	Cer(m)	Cer(m18:1/20:0)	1.05066	0.754544	1.46298	0.769851
73	Cer(m)	Cer(m18:1/18:0)	1.09574	0.830653	1.44542	0.517646
74	Cer(m)	Cer(m18:1/24:1)	1.13313	0.81608	1.57336	0.455471
75	C1P	Cer1P(d18:1/16:0)	1.49498	0.997462	2.24064	0.0514564
76	HexCer	HexCer(d18:1/16:0)	2.09505	1.16847	3.75639	0.013043	TRUE
77	HexCer	HexCer(d18:1/24:1)	1.64427	1.10812	2.43984	0.0135173	TRUE
78	HexCer	HexCer(d18:1/20:0)	1.76431	1.06866	2.91278	0.026448	TRUE
79	HexCer	HexCer(d18:1/18:0)	1.36837	0.78148	2.39603	0.272514
80	HexCer	HexCer(d18:1/22:0)	1.44571	0.844545	2.47481	0.178968
81	HexCer	HexCer(d18:2/20:0)	1.18931	0.827172	1.70999	0.349377
82	HexCer	HexCer(d16:1/24:0)	0.827139	0.565993	1.20878	0.326873
83	HexCer	HexCer(d18:1/24:0)	1.25205	0.739692	2.11931	0.402538
84	HexCer	HexCer(d16:1/20:0)	0.91148	0.606303	1.37027	0.655898
85	HexCer	HexCer(d16:1/22:0)	0.939181	0.59527	1.48178	0.78739
86	HexCer	HexCer(d18:2/22:0)	1.2861	0.77647	2.13022	0.328422
87	HexCer	HexCer(d16:1/18:0)	0.867572	0.603584	1.24702	0.44284
88	HexCer	HexCer(d18:2/24:0)	1.05075	0.629634	1.75351	0.849742
89	HexCer	HexCer(d18:2/18:0)	1.07581	0.680225	1.70144	0.754717
90	Hex2Cer	Hex2Cer(d18:1/22:0)	1.38387	0.80846	2.36882	0.236155	TRUE
91	Hex2Cer	Hex2Cer(d18:1/20:0)	1.71539	1.14363	2.57301	0.00908762	TRUE
92	Hex2Cer	Hex2Cer(d18:1/24:1)	1.49055	1.00463	2.21151	0.0473777
93	Hex2Cer	Hex2Cer(d18:1/16:0)	1.51862	0.941733	2.44891	0.0865794
94	Hex2Cer	Hex2Cer(d18:2/16:0)	1.08083	0.683222	1.70984	0.739765
95	Hex2Cer	Hex2Cer(d16:1/24:1)	0.91757	0.652154	1.291	0.621442
96	Hex2Cer	Hex2Cer(d16:1/16:0)	0.877726	0.611553	1.25975	0.479297
97	Hex2Cer	Hex2Cer(d18:1/24:0)	1.10378	0.627191	1.94251	0.732069
98	Hex2Cer	Hex2Cer(d18:1/18:0)	1.17934	0.735818	1.8902	0.493113
99	Hex2Cer	Hex2Cer(d18:2/24:1)	1.0893	0.740205	1.60304	0.664347
100	Hex3Cer	Hex3Cer(d18:1/20:0)	1.33196	0.943644	1.88008	0.10308	TRUE
101	Hex3Cer	Hex3Cer(d18:1/16:0)	2.01206	1.13272	3.57403	0.0170739	TRUE
102	Hex3Cer	Hex3Cer(d18:1/24:1)	1.45421	0.923925	2.28886	0.105649	TRUE
103	Hex3Cer	Hex3Cer(d18:1/22:0)	1.36572	0.879744	2.12014	0.164838
104	Hex3Cer	Hex3Cer(d18:1/18:0)	1.03073	0.632031	1.68092	0.903472
105	Hex3Cer	Hex3Cer(d18:1/24:0)	1.46014	0.932712	2.2858	0.0978555
106	GM3	GM3(d18:1/16:0)	2.3586	1.35554	4.10389	0.00239404	TRUE
107	GM3	GM3(d18:1/24:1)	2.15245	1.2947	3.57847	0.00311848	TRUE
108	GM3	GM3(d18:1/22:0)	1.62579	0.97739	2.70434	0.0612231	TRUE
109	GM3	GM3(d18:1/18:0)	2.45972	1.34827	4.48739	0.00334498	TRUE
110	GM3	GM3(d18:1/20:0)	1.21569	0.80646	1.83259	0.350955	TRUE
111	GM3	GM3(d18:1/24:0)	1.2668	0.784548	2.04548	0.333348
112	GM1	GM1(d18:1/16:0)	1.18052	0.741272	1.88005	0.484565	TRUE
113	SHexCer	SHexCer(d18:1/24:0(OH))	0.928021	0.668328	1.28862	0.655597
114	SHexCer	SHexCer(d18:1/16:0(OH))	1.16759	0.809059	1.68501	0.407746
115	SHexCer	SHexCer(d18:1/24:1(OH))	1.04654	0.750521	1.45933	0.78856
116	SHexCer	SHexCer(d18:1/24:0)	0.966738	0.659817	1.41643	0.862197
117	SHexCer	SHexCer(d18:1/24:1)	1.04982	0.719602	1.53157	0.800804
118	SHexCer	SHexCer(d18:1/16:0)	0.98537	0.624699	1.55428	0.949464
119	SM	SM(d18:1/16:0)	2.49601	1.20285	5.1794	0.014055	TRUE
120	SM	SM(d18:0/16:0)	1.70963	0.960829	3.042	0.0681444	TRUE
121	SM	SM(43:2) (b)	2.08198	0.971423	4.46217	0.0593731	TRUE
122	SM	SM(d18:1/24:1)	1.97785	1.18488	3.30152	0.0090838	TRUE
123	SM	SM(d18:2/14:0)	0.756253	0.347672	1.64499	0.481045	TRUE
124	SM	SM(44:3)	1.77858	1.08516	2.91508	0.0223611
125	SM	SM(d18:2/16:0)	2.14826	1.11256	4.14814	0.0227461
126	SM	SM(44:2)	1.82317	1.02372	3.24695	0.0413931
127	SM	SM(d16:1/19:0)	1.22705	0.778545	1.93393	0.378044
128	SM	SM(38:3) (b)	4.03	1.31785	12.3238	0.0145284
129	SM	SM(d17:1/24:1)	2.10777	1.08665	4.08844	0.0273978
130	SM	SM(d18:1/17:0)/SM(d17:1/18:0)	1.794	0.939182	3.42685	0.0767364
131	SM	SM(d19:1/24:1)	1.19408	0.774594	1.84074	0.421819
132	SM	SM(d18:2/18:1)	1.72075	0.990594	2.98908	0.0540518
133	SM	SM(d18:1/18:0)/SM(d16:1/20:0)	1.78569	1.03236	3.08873	0.0380896
134	SM	SM(38:3) (a)	1.63834	1.01066	2.65585	0.0451769
135	SM	SM(35:2) (b)	1.52514	0.830262	2.80159	0.173695
136	SM	SM(40:3) (a)	1.97461	1.06644	3.65615	0.0304158
137	SM	SM(d17:1/14:0)	0.872182	0.549284	1.3849	0.562124
138	SM	SM(d18:2/20:0)	2.25251	1.05664	4.8018	0.0354981
139	SM	SM(d18:2/17:0)	1.58567	0.851439	2.95307	0.146209
140	SM	SM(d18:0/22:0)	0.830468	0.564259	1.22227	0.346148
141	SM	SM(d17:1/16:0)	1.21859	0.639296	2.32282	0.548065
142	SM	SM(43:2) (c)	1.33424	0.666106	2.67256	0.415874
143	SM	SM(37:1)	1.56003	0.854301	2.84874	0.147778
144	SM	SM(d16:1/23:0)/SM(d17:1/22:0)	1.23475	0.700002	2.178	0.466479
145	SM	SM(d18:1/23:0)/SM(d17:1/24:0)	1.37508	0.645756	2.92813	0.408845
146	SM	SM(44:1)	1.23911	0.703633	2.18209	0.457756
147	SM	SM(d18:1/14:0)/SM(d16:1/16:0)	0.942044	0.501146	1.77084	0.852916
148	SM	SM(d18:2/18:0)	1.66725	0.903094	3.078	0.102234
149	SM	SM(37:2)	1.4175	0.780623	2.57396	0.251682
150	SM	SM(43:1)	1.02492	0.616261	1.70457	0.924444
151	SM	SM(d18:2/23:0)	1.32302	0.611569	2.86212	0.477092
152	SM	SM(40:3) (b)	1.47292	0.686418	3.16059	0.320188
153	SM	SM(d18:1/22:0)/SM(d16:1/24:0)	1.36379	0.700106	2.65664	0.361768
154	SM	SM(41:0)	0.778322	0.479401	1.26363	0.310772
155	SM	SM(41:1) (a)	0.967798	0.633253	1.47908	0.879778
156	SM	SM(34:3)	1.27877	0.608789	2.68605	0.516102
157	SM	SM(d16:1/24:1)	1.6744	0.907428	3.08962	0.0991135
158	SM	SM(d18:2/22:0)	1.5049	0.802467	2.82221	0.202657
159	SM	SM(d18:1/24:0)	1.21342	0.672591	2.18912	0.520524
160	SM	SM(d18:1/20:0)/SM(d16:1/22:0)	1.69363	0.887195	3.2331	0.110234
161	SM	SM(d18:2/24:0)	1.34404	0.697826	2.58869	0.37662
162	SM	SM(d18:0/14:0)	1.05783	0.660319	1.69463	0.815135
163	PA	PA(36:4)	1.32727	0.944349	1.86545	0.103047
164	PA	PA(40:6)	1.01502	0.713705	1.44355	0.933879
165	PA	PA(36:3)	1.26343	0.94299	1.69276	0.11719
166	PA	PA(34:1)	1.19108	0.894136	1.58664	0.232027
167	PA	PA(36:1)	1.0033	0.756206	1.33115	0.981753
168	PA	PA(36:2)	1.16329	0.852117	1.5881	0.340924
169	PC	PC(14:0_22:6)	0.555456	0.37101	0.831599	0.00429612	TRUE
170	PC	PC(16:1_22:6)	0.487148	0.281998	0.84154	0.00992281	TRUE
171	PC	PC(40:7) (a)	0.636576	0.360526	1.124	0.11947	TRUE
172	PC	PC(18:0_20:3)	0.804043	0.467068	1.38414	0.431291	TRUE
173	PC	PC(33:0) (b)	2.04164	0.886883	4.69992	0.093389	TRUE
174	PC	PC(16:0_22:6)	0.7237	0.43307	1.20937	0.217072	TRUE
175	PC	PC(18:0_22:6)	0.806135	0.489419	1.32781	0.397331	TRUE
176	PC	PC(38:7) (c)	0.567723	0.307406	1.04848	0.0704972	TRUE
177	PC	PC(34:5)	0.876605	0.691128	1.11186	0.277576	TRUE
178	PC	PC(38:5) (b)	0.93275	0.577536	1.50644	0.775916	TRUE
179	PC	PC(36:6) (a)	0.850699	0.639471	1.1317	0.266835	TRUE
180	PC	PC(40:8)	0.729256	0.367752	1.44612	0.366051	TRUE
181	PC	PC(16:0_16:0)	2.44292	1.15239	5.1787	0.0198085	TRUE
182	PC	PC(18:1_22:6) (b)	0.574197	0.34256	0.962466	0.0352802
183	PC	PC(14:0_20:4)	0.905085	0.623033	1.31482	0.600682
184	PC	PC(18:2_20:5)	0.805396	0.588478	1.10227	0.17645
185	PC	PC(32:2)	0.768445	0.481966	1.22521	0.268464
186	PC	PC(16:0_20:5)	0.911733	0.654672	1.26973	0.584498
187	PC	PC(38:6) (a)	0.808453	0.457522	1.42855	0.464138
188	PC	PC(16:0_18:0)	3.98234	1.37789	11.5097	0.0107127
189	PC	PC(17:0_18:2)	1.4129	0.730198	2.73389	0.304747
190	PC	PC(18:0_22:5) (n3)/PC(20:1_20:4)	1.43661	0.759892	2.71599	0.264873
191	PC	PC(16:0_18:2)	1.97654	0.770071	5.0732	0.156568
192	PC	PC(15:0_22:6)	0.697984	0.451561	1.07888	0.105609
193	PC	PC(16:1_20:4)	0.932748	0.58335	1.49142	0.771257
194	PC	PC(16:0_20:3) (a)	0.818183	0.479037	1.39744	0.462506
195	PC	PC(18:1_20:3)	0.825292	0.424752	1.60354	0.57099
196	PC	PC(18:1_22:6) (a)	0.755804	0.447656	1.27607	0.294781
197	PC	PC(15-MHDA_22:6)	0.750913	0.517716	1.08915	0.131078
198	PC	PC(31:0) (b)	1.16256	0.696954	1.93923	0.563945
199	PC	PC(16:0_18:3) (b)	0.934984	0.633519	1.3799	0.734983
200	PC	PC(28:0)	0.92254	0.675516	1.25989	0.612124
201	PC	PC(16:0_20:4)	3.41756	1.49712	7.80147	0.00352039
202	PC	PC(17:0_20:4)	1.55351	0.909974	2.65217	0.106471
203	PC	PC(18:0_18:1)	0.919647	0.513452	1.64718	0.778183
204	PC	PC(32:1)	0.920962	0.651054	1.30277	0.641721
205	PC	PC(17:0_22:6)	0.742396	0.475319	1.15954	0.190427
206	PC	PC(44:12)	0.948694	0.723592	1.24382	0.703113
207	PC	PC(33:2)	1.04231	0.617913	1.75818	0.876561
208	PC	PC(18:0_22:5) (n6)	0.984807	0.621197	1.56125	0.94808
209	PC	PC(35:5)	0.977723	0.724626	1.31922	0.882819
210	PC	PC(16:0_20:3) (b)	0.985283	0.702109	1.38267	0.931659
211	PC	PC(39:5) (a)	0.936426	0.598255	1.46575	0.773858
212	PC	PC(38:4) (b)	1.27249	0.693368	2.3353	0.436643
213	PC	PC(31:0) (a)	0.901859	0.705106	1.15351	0.410715
214	PC	PC(20:0_20:4)	1.64296	0.890121	3.03254	0.112345
215	PC	PC(15:0_20:4)	1.36633	0.761579	2.45129	0.295259
216	PC	PC(17:0_18:1)	1.23144	0.568723	2.66639	0.597385
217	PC	PC(16:1_18:2)	1.00489	0.585795	1.72383	0.985853
218	PC	PC(17:1_18:2)	0.619232	0.326828	1.17324	0.141575
219	PC	PC(16:0_18:1)	1.49245	0.729882	3.05175	0.272559
220	PC	PC(15:0_20:3)	0.720563	0.407045	1.27556	0.260718
221	PC	PC(33:1)	0.8765	0.524733	1.46408	0.614555
222	PC	PC(18:2_18:2)	0.807123	0.548843	1.18695	0.276161
223	PC	PC(14:0_16:0)	1.1645	0.697957	1.94291	0.559814
224	PC	PC(18:1_18:1)	1.10888	0.643573	1.9106	0.709666
225	PC	PC(18:1_18:2)	1.03604	0.580067	1.85045	0.90476
226	PC	PC(38:5) (a)	2.58063	1.18006	5.64352	0.0175648
227	PC	PC(16:0_18:3) (a)	0.95684	0.641118	1.42804	0.829025
228	PC	PC(15-MHDA_20:4)	1.16394	0.731744	1.85141	0.521474
229	PC	PC(18:0_22:4)	1.43864	0.854612	2.4218	0.171087
230	PC	PC(33:0) (a)	1.00753	0.663387	1.53021	0.97192
231	PC	PC(15-MHDA_18:1)	0.963641	0.597314	1.55463	0.879365
232	PC	PC(15-MHDA_18:2)	0.912775	0.574874	1.44929	0.698832
233	PC	PC(18:0_20:4)	1.79425	1.00812	3.19339	0.046872
234	PC	PC(39:5) (b)	1.33587	0.707005	2.52409	0.372401
235	PC	PC(18:0_18:2)	1.42434	0.617193	3.28703	0.407121
236	PC	PC(38:2)	1.38943	0.556565	3.46861	0.481057
237	PC(O)	PC(O-36:5)	0.766509	0.545412	1.07724	0.125652	TRUE
238	PC(O)	PC(O-16:0/22:6)	0.631367	0.414103	0.962623	0.0325995	TRUE
239	PC(O)	PC(O-34:1)	1.86673	0.990555	3.5179	0.053531	TRUE
240	PC(O)	PC(O-16:0/16:0)	1.95639	1.03878	3.68455	0.0377311	TRUE
241	PC(O)	PC(O-36:0)	1.11735	0.606269	2.05928	0.722055	TRUE
242	PC(O)	PC(O-18:0/18:1)	1.68516	0.929955	3.05364	0.0853341	TRUE
243	PC(O)	PC(O-34:4)	0.861688	0.632366	1.17417	0.345721	TRUE
244	PC(O)	PC(O-40:5)	1.57507	0.863393	2.87336	0.138582	TRUE
245	PC(O)	PC(O-18:1/18:1)	1.65057	0.993058	2.74343	0.053225	TRUE
246	PC(O)	PC(O-16:0/20:3)	0.529849	0.292719	0.959075	0.0359065	TRUE
247	PC(O)	PC(O-40:7) (b)	2.1558	0.854703	5.43755	0.103661
248	PC(O)	PC(O-32:2)	0.879053	0.63298	1.22079	0.441684
249	PC(O)	PC(O-32:1)	0.898308	0.692976	1.16448	0.41798
250	PC(O)	PC(O-40:7) (a)	0.843893	0.543397	1.31056	0.449808
251	PC(O)	PC(O-38:5)	1.70301	0.964769	3.00615	0.0663195
252	PC(O)	PC(O-18:0/22:6)	0.752361	0.47542	1.19063	0.224383
253	PC(O)	PC(O-35:4)	3.83838	1.27539	11.5519	0.0167261
254	PC(O)	PC(O-18:0/18:2)	0.892875	0.514611	1.54918	0.68693
255	PC(O)	PC(O-18:0/20:4)	1.12325	0.643337	1.96117	0.682723
256	PC(O)	PC(O-16:0/20:4)	1.15784	0.59597	2.24943	0.665367
257	PC(O)	PC(O-18:1/18:2)	1.01492	0.621622	1.65707	0.952775
258	PC(O)	PC(O-34:2)	0.838366	0.519636	1.35259	0.470047
259	PC(P)	PC(P-16:0/18:0)	2.19947	1.08724	4.44947	0.0283329	TRUE
260	PC(P)	PC(P-16:0/20:5)	0.796226	0.555178	1.14193	0.215506	TRUE
261	PC(P)	PC(P-20:0/20:4)	1.58576	0.889159	2.82811	0.118294
262	PC(P)	PC(P-18:1/22:6)	0.598011	0.322501	1.10889	0.102699
263	PC(P)	PC(P-16:0/22:6)	0.800662	0.502375	1.27606	0.349858
264	PC(P)	PC(P-15:0/20:4) (a)	0.795853	0.615345	1.02931	0.0818863
265	PC(P)	PC(P-16:0/18:1)	1.58979	0.941216	2.6853	0.0830173
266	PC(P)	PC(P-16:0/16:0)	1.79681	0.973226	3.31736	0.0610389
267	PC(P)	PC(P-18:0/22:6)	0.721234	0.472228	1.10154	0.130436
268	PC(P)	PC(P-18:1/18:1)	1.58124	0.927302	2.69633	0.092418
269	PC(P)	PC(P-36:3)	0.769315	0.422193	1.40184	0.391651
270	PC(P)	PC(P-38:5) (b)	0.914113	0.52841	1.58135	0.74811
271	PC(P)	PC(P-18:0/22:5)	1.45844	0.751836	2.82915	0.264317
272	PC(P)	PC(P-16:0/18:2)	1.50976	0.90494	2.51881	0.114687
273	PC(P)	PC(P-18:0/18:2)	1.18389	0.748617	1.87225	0.470379
274	PC(P)	PC(P-16:0/18:3)	1.09003	0.721822	1.64607	0.681866
275	PC(P)	PC(P-38:5) (a)	1.83322	0.925413	3.63155	0.0822611
276	PC(P)	PC(P-17:0/20:4) (b)	1.06209	0.646391	1.74513	0.812074
277	PC(P)	PC(P-16:0/14:0)	1.1628	0.715597	1.88947	0.542568
278	PC(P)	PC(P-18:0/20:4)	1.23535	0.761021	2.00531	0.392507
279	PC(P)	PC(P-16:0/16:1)	1.32927	0.836962	2.11116	0.22785
280	PC(P)	PC(P-35:2) (a)	1.04654	0.704322	1.55503	0.821872
281	PC(P)	PC(P-17:0/20:4) (a)	1.12621	0.729182	1.73941	0.592019
282	PC(P)	PC(P-35:2) (b)	1.01658	0.64592	1.59993	0.943361
283	PC(P)	PC(P-15:0/20:4) (b)	0.930865	0.602676	1.43777	0.746704
284	PC(P)	PC(P-16:0/20:4)	1.55351	0.878358	2.74761	0.129987
285	LPC	LPC(20:3) [sn2]	0.693133	0.422933	1.13596	0.145887	TRUE
286	LPC	LPC(22:6) [sn2]	0.873872	0.550252	1.38782	0.567817	TRUE
287	LPC	LPC(22:6) [sn1]	0.864803	0.546273	1.36907	0.53544	TRUE
288	LPC	LPC(26:0) [sn1]	3.90827	1.31344	11.6294	0.0142845
289	LPC	LPC(20:3) [sn1]	0.82521	0.51526	1.32161	0.423994
290	LPC	LPC(14:0) [sn1]	0.809138	0.517794	1.26441	0.352433
291	LPC	LPC(20:5) [sn1]	0.928658	0.686087	1.25699	0.63181
292	LPC	LPC(14:0) [sn2]	0.758234	0.490928	1.17109	0.212076
293	LPC	LPC(20:5) [sn2]	0.951401	0.706036	1.28204	0.743389
294	LPC	LPC(26:0) [sn2]	2.27312	0.821837	6.2872	0.113659
295	LPC	LPC(20:1) [sn1]	1.29468	0.816316	2.05335	0.272423
296	LPC	LPC(22:5) [sn2] (n3)	1.09281	0.636535	1.87616	0.747558
297	LPC	LPC(17:1) [sn2] (a)	0.741945	0.441573	1.24664	0.259603
298	LPC	LPC(17:1) [sn1] (a) / LPC(17:1) [sn2] (b)	0.814837	0.460691	1.44123	0.481573
299	LPC	LPC(20:1) [sn2]	1.27228	0.779409	2.07682	0.335466
300	LPC	LPC(22:1) [sn1]	1.18862	0.755317	1.8705	0.455101
301	LPC	LPC(22:5) [sn1] (n3)/LPC(22:5) [sn2] (n6)	1.10866	0.674568	1.82208	0.68407
302	LPC	LPC(17:1) (a) [sn1] [104_sn1]	0.966528	0.565437	1.65213	0.900948
303	LPC	LPC(18:0) [sn2]	1.24291	0.65875	2.34509	0.502008
304	LPC	LPC(17:1) [sn1] (b)	0.790368	0.525941	1.18774	0.257615
305	LPC	LPC(18:0) [sn1]	1.28714	0.700075	2.36652	0.416563
306	LPC	LPC(15:0) [sn1]	1.09284	0.605105	1.97369	0.768491
307	LPC	LPC(22:1) [sn2]	1.147	0.703835	1.86921	0.582019
308	LPC	LPC(16:1) [sn1]	1.03392	0.638827	1.67336	0.891997
309	LPC	LPC(16:1) [sn2]	1.06284	0.703865	1.60488	0.771947
310	LPC	LPC(22:5) (n3) [sn1] [104_sn1]	1.12325	0.706945	1.78471	0.622733
311	LPC	LPC(18:3) [sn2] (a)	0.890605	0.593461	1.33653	0.575901
312	LPC	LPC(19:0) [sn1] (a) / LPC(19:0) [sn2] (b)	0.908493	0.534513	1.54414	0.722887
313	LPC	LPC(19:0) (a) [sn1] [104_sn1]	0.929255	0.597992	1.44403	0.744247
314	LPC	LPC(22:5) [sn1] (n6)	1.08432	0.700923	1.67744	0.716113
315	LPC	LPC(19:0) [sn2] (a)	0.830114	0.52861	1.30359	0.418745
316	LPC	LPC(18:3) [sn1] (b)	0.960984	0.704942	1.31002	0.801239
317	LPC	LPC(18:3) (a) [sn1] [104_sn1]	0.942721	0.647052	1.37349	0.758699
318	LPC	LPC(20:2) [sn2]	0.957141	0.488809	1.87418	0.898334
319	LPC	LPC(18:3) [sn1] (a)/LPC(18:3) [sn2] (b)	0.949064	0.669581	1.3452	0.768954
320	LPC	LPC(18:2) [sn2]	0.99206	0.574245	1.71387	0.977201
321	LPC	LPC(18:2) [sn1]	0.959787	0.58843	1.56551	0.869397
322	LPC	LPC(20:2) [sn1]	0.87948	0.469325	1.64808	0.688577
323	LPC	LPC(22:4) [sn2]	1.44185	0.861393	2.41344	0.16384
324	LPC	LPC(15:0) [sn2]	0.972859	0.527216	1.79519	0.929852
325	LPC	LPC(16:0) [sn1]	1.37872	0.827572	2.29693	0.217493
326	LPC	LPC(17:0) [sn1]	0.96558	0.521586	1.78752	0.911244
327	LPC	LPC(19:1) (b)	1.20051	0.659451	2.18548	0.549934
328	LPC	LPC(20:0) [sn2]	1.1138	0.711396	1.74382	0.637502
329	LPC	LPC(15-MHDA) [sn2]	0.849287	0.523391	1.37811	0.508341
330	LPC	LPC(24:0) [sn1]	1.18664	0.626385	2.24798	0.599622
331	LPC	LPC(22:0) [sn2]	1.0719	0.607343	1.89178	0.810687
332	LPC	LPC(16:0) [sn2]	1.48371	0.902944	2.43801	0.119459
333	LPC	LPC(24:0) [sn2]	1.02275	0.541853	1.93046	0.944656
334	LPC	LPC(19:1) (c)	0.839264	0.543334	1.29637	0.429592
335	LPC	LPC(20:0) [sn1]	1.048	0.6565	1.67297	0.844241
336	LPC	LPC(22:0) [sn1]	0.927311	0.510778	1.68352	0.804115
337	LPC	LPC(19:1) (a)	1.04461	0.558223	1.95479	0.891422
338	LPC	LPC(15-MHDA) [sn1] [104_sn1]	1.08268	0.681523	1.71996	0.73659
339	LPC	LPC(20:4) [sn1]	1.43468	0.852737	2.41375	0.173892
340	LPC	LPC(18:1) [sn1]	1.13931	0.63519	2.04354	0.661725
341	LPC	LPC(15-MHDA) [sn1] / LPC(17:0) [sn2]	0.905069	0.515629	1.58864	0.728237
342	LPC	LPC(18:1) [sn2]	1.26063	0.727059	2.18576	0.409474
343	LPC	LPC(22:4) [sn1]	1.41403	0.875542	2.28371	0.156623
344	LPC	LPC(20:4) [sn2]	1.50133	0.867226	2.59909	0.146721
345	LPC	LPC(19:0) [sn1] (b)	1.0622	0.620281	1.81896	0.825984
346	LPC(O)	LPC(O-22:0)	1.32464	0.679024	2.58409	0.409606	TRUE
347	LPC(O)	LPC(O-24:1)	1.37904	0.838249	2.26873	0.205758
348	LPC(O)	LPC(O-18:1)	1.6433	1.0696	2.52469	0.0233853
349	LPC(O)	LPC(O-22:1)	1.25654	0.785561	2.00991	0.340652
350	LPC(O)	LPC(O-20:0)	0.992126	0.617166	1.59489	0.973964
351	LPC(O)	LPC(O-24:2)	1.09475	0.768982	1.55853	0.615431
352	LPC(O)	LPC(O-24:0)	1.05073	0.553338	1.99524	0.879774
353	LPC(O)	LPC(O-20:1)	1.14678	0.731983	1.79662	0.549911
354	LPC(O)	LPC(O-18:0)	0.928819	0.635858	1.35676	0.702518
355	LPC(O)	LPC(O-16:0)	1.24999	0.771119	2.02624	0.365269
356	LPC(P)	LPC(P-18:1)	1.76987	1.19519	2.62087	0.00437062
357	LPC(P)	LPC(P-16:0)	1.82175	1.11788	2.9688	0.0160757
358	LPC(P)	LPC(P-17:0)	1.06003	0.617671	1.8192	0.832452
359	LPC(P)	LPC(P-18:0)	1.42035	0.753749	2.67646	0.277712
360	LPC(P)	LPC(P-20:0)	1.15744	0.725413	1.84676	0.539652
361	PE	PE(17:0_20:4)	1.11996	0.709743	1.76727	0.626404	TRUE
362	PE	PE(17:0_18:2)	0.775976	0.517063	1.16454	0.220747	TRUE
363	PE	PE(18:0_20:4)	1.21007	0.771269	1.8985	0.406678
364	PE	PE(16:0_18:3) (a)	0.947598	0.718496	1.24975	0.703082
365	PE	PE(16:0_18:1)	0.983236	0.699471	1.38212	0.922485
366	PE	PE(38:5) (a)	1.14278	0.788062	1.65717	0.481517
367	PE	PE(16:0_16:0)	1.03972	0.719352	1.50276	0.835822
368	PE	PE(17:0_18:1)	0.836228	0.575671	1.21472	0.34779
369	PE	PE(16:0_20:4)	1.085	0.721062	1.63264	0.695556
370	PE	PE(16:0_18:2)	0.818869	0.560538	1.19625	0.301446
371	PE	PE(16:0_20:3)	0.843659	0.610576	1.16572	0.302776
372	PE	PE(15-MHDA_18:2)	0.752746	0.505024	1.12198	0.163086
373	PE	PE(15-MHDA_20:4)	0.906941	0.619873	1.32695	0.614921
374	PE	PE(36:0)	0.789891	0.558401	1.11735	0.182562
375	PE	PE(15-MHDA_18:1)	0.717404	0.493828	1.0422	0.0813286
376	PE	PE(20:0_20:4)	0.755354	0.445279	1.28135	0.298092
377	PE	PE(15-MHDA_22:6)	0.648743	0.462741	0.909509	0.0120668
378	PE	PE(18:0_20:3) (b)	0.969468	0.656445	1.43176	0.876139
379	PE	PE(18:0_18:2)	0.781471	0.530019	1.15222	0.213235
380	PE	PE(18:0_18:1)	0.788649	0.550733	1.12935	0.194971
381	PE	PE(18:1_22:6)	0.746868	0.51601	1.08101	0.121845
382	PE	PE(18:1_18:2)	0.757995	0.554252	1.03663	0.0827927
383	PE	PE(18:0_22:4)	1.0484	0.777016	1.41456	0.757144
384	PE	PE(18:0_22:5) (n3)	1.01132	0.722214	1.41617	0.947733
385	PE	PE(16:0_20:5)	0.814245	0.614579	1.07878	0.152241
386	PE	PE(17:0_22:6)	0.718445	0.491137	1.05095	0.0884045
387	PE	PE(18:0_22:6)	0.820273	0.567721	1.18517	0.291352
388	PE	PE(16:0_16:1)	0.987374	0.796399	1.22415	0.907765
389	PE	PE(18:1_18:1)	0.820864	0.622253	1.08287	0.162515
390	PE	PE(18:0_22:5) (n6)	0.944577	0.689617	1.2938	0.722424
391	PE	PE(16:0_18:3) (b)	0.896667	0.679532	1.18318	0.440725
392	PE	PE(16:1_18:2)	0.852131	0.631727	1.14943	0.294676
393	PE	PE(16:0_22:6)	0.846857	0.577595	1.24164	0.394551
394	PE	PE(38:5) (b)	0.902513	0.633705	1.28535	0.569667
395	PE	PE(16:1_20:4)	1.03671	0.76041	1.41341	0.819652
396	PE	PE(18:0_20:3) (a)	0.816899	0.58599	1.1388	0.232807
397	PE(O)	PE(O-16:0/22:6)	0.352622	0.20593	0.603807	0.000145649	TRUE
398	PE(O)	PE(O-36:5)	0.604207	0.451998	0.807673	0.00066802	TRUE
399	PE(O)	PE(O-38:5) (b)	0.406702	0.25623	0.64554	0.000135258	TRUE
400	PE(O)	PE(O-16:0/20:3)	0.460416	0.31266	0.677999	8.5656e-05	TRUE
401	PE(O)	PE(O-16:0/20:4)	0.534253	0.354728	0.804633	0.00269713	TRUE
402	PE(O)	PE(O-18:0/22:6)	0.480713	0.295406	0.782262	0.00319402	TRUE
403	PE(O)	PE(O-16:0/18:2)	0.44496	0.290451	0.681662	0.000198562	TRUE
404	PE(O)	PE(O-38:5) (a)	0.527975	0.334252	0.833974	0.00617505	TRUE
405	PE(O)	PE(O-18:1/22:6)	0.583927	0.377512	0.903203	0.01563	TRUE
406	PE(O)	PE(O-18:0/20:4)	0.666856	0.481318	0.923915	0.0148643	TRUE
407	PE(O)	PE(O-18:0/22:5)	0.502348	0.274939	0.917852	0.0251754	TRUE
408	PE(O)	PE(O-34:1)	0.569578	0.325373	0.997068	0.0488104	TRUE
409	PE(O)	PE(O-18:1/18:2)	0.615323	0.405591	0.933508	0.0224
410	PE(O)	PE(O-16:0/22:4)	1.14869	0.646506	2.04094	0.636444
411	PE(P)	PE(P-15:0/22:6) (b)	0.450196	0.300935	0.67349	0.000103008	TRUE
412	PE(P)	PE(P-16:0/20:5)	0.670428	0.5077	0.885314	0.00482194	TRUE
413	PE(P)	PE(P-18:1/20:5) (a)	0.69032	0.501831	0.949604	0.0227393	TRUE
414	PE(P)	PE(P-16:0/22:6)	0.510318	0.285193	0.91315	0.0234513	TRUE
415	PE(P)	PE(P-18:0/20:5)	0.710239	0.543576	0.928002	0.0121561	TRUE
416	PE(P)	PE(P-18:0/22:6)	0.562914	0.35401	0.895093	0.0151695	TRUE
417	PE(P)	PE(P-17:0/22:6) (b)	0.58102	0.380751	0.886628	0.0118028	TRUE
418	PE(P)	PE(P-16:0/20:3)	0.433655	0.25379	0.740991	0.00223836	TRUE
419	PE(P)	PE(P-18:1/20:3) (a)	0.558638	0.356222	0.876075	0.0112038	TRUE
420	PE(P)	PE(P-18:1/20:3) (b)	0.56025	0.361524	0.868216	0.00953533	TRUE
421	PE(P)	PE(P-18:0/20:3) (a)	0.526317	0.348257	0.795417	0.00231679	TRUE
422	PE(P)	PE(P-16:0/22:5) (n6)	0.541661	0.315636	0.929542	0.0260728	TRUE
423	PE(P)	PE(P-17:0/22:6) (a)	0.678619	0.505078	0.911787	0.0100877	TRUE
424	PE(P)	PE(P-18:1/22:6) (b)	0.654553	0.442319	0.968623	0.0340572	TRUE
425	PE(P)	PE(P-18:1/20:5) (b)	0.810521	0.634199	1.03586	0.093261	TRUE
426	PE(P)	PE(P-17:0/20:4) (b)	0.709843	0.49925	1.00927	0.0563144	TRUE
427	PE(P)	PE(P-18:1/22:6) (a)	0.744556	0.479022	1.15728	0.189918	TRUE
428	PE(P)	PE(P-16:0/20:4)	0.723868	0.473099	1.10756	0.136439	TRUE
429	PE(P)	PE(P-16:0/22:4)	1.61179	1.05399	2.4648	0.0276235
430	PE(P)	PE(P-18:1/20:4) (a)	0.814903	0.56	1.18583	0.284877
431	PE(P)	PE(P-15:0/22:6) (a)	0.730751	0.563031	0.948432	0.0183762
432	PE(P)	PE(P-17:0/20:4) (a)	0.780519	0.581688	1.04732	0.0985764
433	PE(P)	PE(P-15:0/20:4) (b)	0.699841	0.455883	1.07435	0.102674
434	PE(P)	PE(P-20:1/22:6)	0.846603	0.614434	1.1665	0.30856
435	PE(P)	PE(P-16:0/22:5) (n3)	0.901962	0.494697	1.64451	0.736337
436	PE(P)	PE(P-18:0/20:4)	0.767891	0.528617	1.11547	0.16564
437	PE(P)	PE(P-18:1/20:4) (b)	0.798997	0.562292	1.13535	0.210633
438	PE(P)	PE(P-18:0/20:3) (b)	0.651165	0.441159	0.961142	0.0308136
439	PE(P)	PE(P-18:0/22:4)	1.24491	0.865737	1.79017	0.237192
440	PE(P)	PE(P-15:0/20:4) (a)	0.849831	0.708639	1.01916	0.0792107
441	PE(P)	PE(P-18:0/22:5) (n6)	0.68904	0.459901	1.03234	0.0709734
442	PE(P)	PE(P-16:0/18:2)	0.546748	0.331467	0.901849	0.018052
443	PE(P)	PE(P-19:0/20:4) (b)	0.843822	0.540368	1.31769	0.455205
444	PE(P)	PE(P-20:0/18:2)	0.776538	0.447905	1.34629	0.36768
445	PE(P)	PE(P-18:0/18:1)	0.49466	0.264848	0.923884	0.0272202
446	PE(P)	PE(P-20:0/18:1)	0.980167	0.505183	1.90174	0.952763
447	PE(P)	PE(P-19:0/20:4) (a)	0.980407	0.747644	1.28564	0.88622
448	PE(P)	PE(P-18:1/18:2) (a)	0.737969	0.47224	1.15322	0.182185
449	PE(P)	PE(P-18:0/18:2)	0.539593	0.324025	0.898573	0.0177412
450	PE(P)	PE(P-20:1/20:4)	0.98399	0.73879	1.31057	0.912112
451	PE(P)	PE(P-18:1/18:1) (b)	0.502493	0.278357	0.907108	0.022403
452	PE(P)	PE(P-18:1/22:5) (b)	0.876102	0.519465	1.47759	0.619896
453	PE(P)	PE(P-20:0/20:4)	1.09607	0.68567	1.75212	0.701507
454	PE(P)	PE(P-18:0/18:3)	0.798995	0.583758	1.09359	0.161129
455	PE(P)	PE(P-18:1/18:1) (a)	0.803173	0.451386	1.42912	0.455966
456	PE(P)	PE(P-18:1/22:5) (a)	1.10425	0.566205	2.15358	0.771069
457	PE(P)	PE(P-18:1/22:4)	1.67021	0.968953	2.87899	0.0648291
458	PE(P)	PE(P-18:0/22:5) (n3)	0.942339	0.55026	1.61379	0.828697
459	PE(P)	PE(P-20:0/22:6)	0.814813	0.512118	1.29642	0.387411
460	PE(P)	PE(P-18:1/18:2) (b)	0.689576	0.461056	1.03136	0.0703536
461	PE(P)	PE(P-16:0/18:3)	1.11794	0.822039	1.52037	0.477251
462	PE(P)	PE(P-16:0/18:1)	0.768757	0.388422	1.52151	0.450244
463	PE(P)	PE(P-18:1/18:3)	0.902352	0.606251	1.34307	0.612599
464	LPE	LPE(20:4) [sn1]	1.96012	1.12642	3.41088	0.0172593
465	LPE	LPE(22:6) [sn1]	1.12098	0.696073	1.80527	0.638534
466	LPE	LPE(17:0) [sn2]	0.949678	0.583194	1.54646	0.835589
467	LPE	LPE(22:6) [sn2]	1.12633	0.698761	1.81553	0.625265
468	LPE	LPE(20:4) [sn2]	1.91504	1.09318	3.35478	0.0231211
469	LPE	LPE(16:0) [sn2]	0.749889	0.416813	1.34913	0.336764
470	LPE	LPE(18:2) [sn2]	0.717878	0.452791	1.13816	0.158657
471	LPE	LPE(18:0) [sn1]	1.02029	0.523742	1.98761	0.95292
472	LPE	LPE(18:1) [sn2]	0.925524	0.629089	1.36164	0.694397
473	LPE	LPE(18:2) [sn1]	0.789512	0.503451	1.23811	0.303227
474	LPE	LPE(18:0) [sn2]	0.888047	0.433394	1.81965	0.745644
475	LPE	LPE(16:0) [sn1]	0.798893	0.441136	1.44679	0.458686
476	LPE	LPE(17:0) [sn1]	0.924855	0.520387	1.64369	0.79005
477	LPE	LPE(18:1) [sn1]	0.880408	0.586128	1.32244	0.539483
478	LPE(P)	LPE(P-20:0)	1.00305	0.553453	1.81788	0.991991
479	LPE(P)	LPE(P-18:0)	0.727003	0.411402	1.28471	0.272413
480	LPE(P)	LPE(P-16:0)	1.02031	0.618817	1.68231	0.937174
481	LPE(P)	LPE(P-18:1)	0.900704	0.620231	1.30801	0.582738
482	PI	PI(37:6)	0.694813	0.504872	0.956212	0.0254321	TRUE
483	PI	PI(18:0_22:6)	0.699183	0.434525	1.12503	0.140345	TRUE
484	PI	PI(38:6)	0.620045	0.388915	0.988535	0.0445988	TRUE
485	PI	PI(18:0_20:3) (a)	0.731234	0.463669	1.1532	0.178071
486	PI	PI(16:0_20:4)	0.952324	0.531033	1.70784	0.869793
487	PI	PI(18:0_20:3) (b)	0.88643	0.619446	1.26849	0.509702
488	PI	PI(16:0_20:3) (b)	0.85114	0.578868	1.25148	0.412524
489	PI	PI(18:0_22:5) (n6)	0.735964	0.461267	1.17425	0.198407
490	PI	PI(16:0_16:1)	0.871508	0.676671	1.12244	0.286754
491	PI	PI(15-MHDA_18:2)/PI(17:0_18:2)	0.998403	0.611127	1.6311	0.994909
492	PI	PI(39:6)	0.663978	0.429916	1.02547	0.0648126
493	PI	PI(16:0_20:3) (a)	0.674858	0.429048	1.0615	0.0888094
494	PI	PI(16:0/16:0)	0.92655	0.710406	1.20846	0.57351
495	PI	PI(18:0_22:4)	1.04096	0.617674	1.75431	0.880186
496	PI	PI(34:1)	0.728461	0.456772	1.16175	0.18339
497	PI	PI(18:0_22:5) (n3)	1.17184	0.721316	1.90376	0.521849
498	PI	PI (38:5) (b)	0.836853	0.506671	1.3822	0.48663
499	PI	PI(38:5) (a)	0.930852	0.481957	1.79785	0.831049
500	PI	PI(18:1_18:2)	1.01363	0.702147	1.4633	0.942373
501	PI	PI(36:2)	0.974916	0.614792	1.54599	0.914005
502	PI	PI(18:0_18:1)	0.653289	0.389936	1.0945	0.10588
503	PI	PI(34:0)	0.965989	0.675624	1.38114	0.849543
504	PI	PI(18:0_20:4)	1.57622	0.821804	3.02317	0.170887
505	PI	PI(15-MHDA_20:4)\PI(17:0_20:4)	1.13571	0.559761	2.30425	0.724442
506	PI	PI(20:0_20:4)	1.13484	0.765587	1.6822	0.528777
507	PI	PI(18:0_20:2)	0.952679	0.564431	1.60799	0.855966
508	PI	PI(15-MHDA_18:1)/PI(17:0_18:1)	0.733681	0.510418	1.0546	0.0943676
509	PIP1	PIP1(38:4)	1.21933	0.62218	2.38961	0.563496
510	LPI	LPI(18:1) [sn2]	0.912181	0.72631	1.14562	0.429163	TRUE
511	LPI	LPI(20:4) [sn2]	2.32089	1.3816	3.89878	0.00146595
512	LPI	LPI(18:0) [sn1]	1.44587	0.991975	2.10744	0.0551051
513	LPI	LPI(18:0) [sn2]	1.17327	0.883848	1.55747	0.268877
514	LPI	LPI(18:2) [sn1]	1.20401	0.78802	1.83961	0.390647
515	LPI	LPI(20:4) [sn1]	2.15258	1.28095	3.61732	0.00379273
516	LPI	LPI(18:1) [sn1]	1.22453	0.834374	1.79713	0.300732
517	LPI	LPI(18:2) [sn2]	1.14542	0.739107	1.77511	0.543558
518	PS	PS(36:2)	1.21482	0.957757	1.54088	0.108678	TRUE
519	PS	PS(36:1)	1.11961	0.885823	1.4151	0.344435
520	PS	PS(38:5)	1.17048	0.851351	1.60923	0.332471
521	PS	PS(40:6)	0.863725	0.645572	1.1556	0.323973
522	PS	PS(38:4)	1.02442	0.842463	1.24568	0.808904
523	PS	PS(40:5)	1.02655	0.827817	1.273	0.811324
524	PS	PS(38:3)	0.942203	0.671183	1.32266	0.730827
525	PG	PG(36:1)	0.844703	0.60694	1.17561	0.316977
526	PG	PG(34:1)	0.878417	0.57039	1.35279	0.556256
527	PG	PG(36:2)	0.788769	0.543922	1.14383	0.210829
528	CE	CE(24:4)	1.35598	0.901922	2.03862	0.143256	TRUE
529	CE	CE(22:4)	1.78123	1.02353	3.09984	0.0411281
530	CE	CE(16:2)	0.932386	0.684838	1.26941	0.656544
531	CE	CE(22:1)	1.05812	0.637551	1.75613	0.826988
532	CE	CE(14:0)	0.903432	0.630238	1.29505	0.580444
533	CE	CE(18:0)	0.766392	0.407385	1.44178	0.409262
534	CE	CE(16:0)	3.27207	1.22221	8.75994	0.0183081
535	CE	CE(15:0)	1.3017	0.804045	2.10738	0.283414
536	CE	CE(20:5)	1.03557	0.836756	1.28162	0.747954
537	CE	CE(24:1)	0.796917	0.492385	1.2898	0.355461
538	CE	CE(18:2)	1.71412	0.774037	3.79594	0.184005
539	CE	CE(20:2)	1.01921	0.489128	2.12376	0.959485
540	CE	CE(16:1)	0.96683	0.705558	1.32485	0.833773
541	CE	CE(24:6)	1.13858	0.77239	1.67839	0.512134
542	CE	CE(24:5)	1.06613	0.771843	1.47263	0.697592
543	CE	CE(20:0)	0.583271	0.334671	1.01654	0.0571591
544	CE	CE(18:1)	2.41375	0.872217	6.67972	0.0897504
545	CE	CE(22:6)	1.0251	0.750387	1.40037	0.876244
546	CE	CE(22:0)	0.559691	0.343753	0.911277	0.0196207
547	CE	CE(20:3)	1.12538	0.603011	2.10027	0.710596
548	CE	CE(20:1)	0.829198	0.489513	1.4046	0.486111
549	CE	CE(22:5)	1.32305	0.806139	2.17143	0.268099
550	CE	CE(17:1)	1.01509	0.629488	1.63691	0.951003
551	CE	CE(20:4)	1.39019	1.01572	1.9027	0.0396476
552	CE	CE(24:0)	0.694453	0.491557	0.981097	0.0386205
553	CE	CE(17:0)	0.954255	0.550461	1.65425	0.86752
554	CE	CE(18:3)	1.0764	0.759867	1.52479	0.678603
555	COH	COH	5.60209	1.78022	17.629	0.00321924	TRUE
556	DE	DE(20:5)	0.864918	0.673575	1.11061	0.255301	TRUE
557	DE	DE(16:0)	1.12089	0.693995	1.81037	0.640816
558	DE	DE(18:1)	0.947627	0.551089	1.62949	0.84578
559	DE	DE(18:2)	1.0335	0.765086	1.39609	0.829944
560	DE	DE(22:6)	1.04771	0.79888	1.37404	0.736201
561	DE	DE(20:4)	1.17572	0.876316	1.57742	0.280356
562	deDE	deDE(20:4)	0.951753	0.838477	1.08033	0.444367
563	deDE	deDE(18:2)	1.17047	0.997885	1.37291	0.0531188
564	deDE	deDE(18:1)	1.06992	0.682936	1.67618	0.767955
565	methyl-CE	methyl-CE(18:0)	1.47249	0.762861	2.84223	0.248807
566	methyl-CE	methyl-CE(20:4)	1.47183	1.09799	1.97296	0.00973239
567	methyl-CE	methyl-CE(22:6)	1.22597	0.998581	1.50513	0.0516072
568	methyl-CE	methyl-CE(18:2)	1.34754	0.97503	1.86237	0.0707945
569	methyl-CE	methyl-CE(18:1)	1.28802	0.888998	1.86613	0.180902
570	methyl-DE	methyl-DE(18:1)	1.36979	0.945706	1.98406	0.0959849
571	methyl-DE	methyl-DE(18:2)	1.24188	0.916766	1.68228	0.161871
572	dimethyl-CE	dimethyl-CE(18:1)	1.25622	0.855376	1.84491	0.244706
573	dimethyl-CE	dimethyl-CE(20:4)	1.42424	1.06217	1.90972	0.018127
574	dimethyl-CE	dimethyl-CE(18:2)	1.28282	0.902827	1.82276	0.164645
575	dimethyl-CE	dimethyl-CE(22:6)	1.0559	0.850117	1.3115	0.622864
576	BA	CA	0.894824	0.760123	1.05339	0.181862	TRUE
577	BA	dxCA	0.94418	0.759299	1.17408	0.605438
578	FFA	FA(22:6)	1.05612	0.719716	1.54976	0.780209
579	FFA	FA(16:1)	1.05827	0.835799	1.33995	0.63811
580	FFA	FA(14:0)	1.20998	0.757	1.93402	0.425715
581	FFA	FA(18:1)	1.14426	0.899395	1.45578	0.272694
582	FFA	FA(20:5)	0.966422	0.788512	1.18447	0.742132
583	FFA	FA(20:3)	1.2238	0.867126	1.72717	0.250597
584	FFA	FA(22:5)	1.37607	0.927932	2.04062	0.112307
585	FFA	FA(17:1)	1.05355	0.740927	1.49808	0.771482
586	FFA	FA(16:0)	1.1495	0.761315	1.7356	0.507498
587	FFA	FA(18:0)	1.26666	0.736836	2.17744	0.392466
588	FFA	FA(15:0)	1.28719	0.758627	2.18404	0.349322
589	FFA	FA(18:2)	1.10447	0.888265	1.3733	0.37134
590	FFA	FA(20:2)	1.60391	1.01576	2.5326	0.042657
591	FFA	FA(20:4)	1.05784	0.880149	1.27139	0.548995
592	FFA	FA(16:2)	1.20803	0.770099	1.89499	0.410666
593	FFA	FA(22:4)	1.53818	1.03897	2.27727	0.0314832
594	FFA	FA(18:3)	1.04431	0.853544	1.2777	0.673578
595	FFA	FA(17:0)	1.05548	0.677394	1.6446	0.811388
596	AC	AC(18:0)	1.63165	1.0715	2.48463	0.0224983	TRUE
597	AC	AC(26:1)	1.19391	0.70755	2.01458	0.506717	TRUE
598	AC	AC(18:1)	1.73507	1.10781	2.71749	0.016075
599	AC	AC(14:0)	1.41874	1.01482	1.98341	0.0407516
600	AC	AC(18:3)	1.41139	0.960032	2.07496	0.0796852
601	AC	AC(16:1)	1.5207	1.08865	2.12422	0.0139701
602	AC	AC(24:1)	1.11471	0.597323	2.08024	0.732995
603	AC	AC(14:1)	1.37043	1.06442	1.7644	0.0145165
604	AC	AC(17:0) (b)	1.19891	0.730845	1.96674	0.472538
605	AC	AC(18:2)	1.21115	0.786077	1.86607	0.385069
606	AC	AC(14:2)	1.32165	1.01554	1.72005	0.0380176
607	AC	AC(17:0) (a)	1.39868	0.864423	2.26315	0.171759
608	AC	AC(16:0)	1.32488	0.859748	2.04164	0.202293
609	AC	AC(12:0)	1.31968	0.999953	1.74164	0.0500392
610	AC	AC(20:4)	1.39294	0.873059	2.22239	0.164399
611	AC	AC(10:0)	1.18514	0.939863	1.49442	0.151079
612	AC	AC(15:0) (b)	1.17538	0.843337	1.63815	0.340079
613	AC	AC(12:1)	1.30631	1.01048	1.68875	0.0413993
614	AC	AC(20:5)	0.919035	0.653836	1.2918	0.626936
615	AC	AC(24:0)	0.800631	0.430429	1.48924	0.482544
616	AC	AC(13:0)	0.991932	0.778048	1.26461	0.947873
617	AC	AC(26:0)	0.784182	0.45273	1.3583	0.38573
618	AC	AC(22:6)	1.14606	0.684855	1.91787	0.603783
619	AC	AC(20:3)	1.11467	0.651638	1.90672	0.691842
620	AC	AC(22:5)	1.17294	0.690631	1.99206	0.555021
621	AC	AC(15:0) (a)	1.10271	0.825793	1.47248	0.507559
622	AC-OH	AC(24:0)-OH	1.88832	1.04861	3.40045	0.0341645	TRUE
623	AC-OH	AC(14:1)-OH	1.36987	1.02857	1.82441	0.0313465
624	AC-OH	AC(14:0)-OH	1.27211	0.887389	1.82362	0.190268
625	AC-OH	AC(18:0)-OH	1.15098	0.782043	1.69396	0.475767
626	AC-OH	AC(18:1)-OH	1.21243	0.907726	1.61941	0.192104
627	AC-OH	AC(20:3)-OH	1.82171	1.05931	3.13284	0.0301401
628	AC-OH	AC(16:1)-OH	1.28649	0.903325	1.8322	0.162596
629	AC-OH	AC(22:5)-OH	0.867588	0.465959	1.6154	0.654266
630	AC-OH	AC(24:1)-OH	1.06764	0.710854	1.6035	0.752467
631	AC-OH	AC(16:0)-OH	0.987168	0.707382	1.37762	0.939457
632	DG	DG(16:0_22:6)	0.821384	0.637398	1.05848	0.128327	TRUE
633	DG	DG(18:2_20:4)	1.11448	0.826595	1.50264	0.477141
634	DG	DG(18:0_22:6)	2.03908	0.794856	5.23093	0.138259
635	DG	DG(18:0_18:2)	0.982894	0.631084	1.53083	0.939161
636	DG	DG(18:2_18:2)	1.05845	0.77161	1.45193	0.724648
637	DG	DG(18:1_22:6)	0.837008	0.638602	1.09706	0.197425
638	DG	DG(18:1_20:4)	1.106	0.770854	1.58686	0.584382
639	DG	DG(18:1_18:2)	1.01343	0.697497	1.47248	0.944184
640	DG	DG(16:0_18:2)	0.97445	0.667928	1.42164	0.893158
641	DG	DG(18:1_20:5)	0.857257	0.650814	1.12919	0.273232
642	DG	DG(18:2_22:6)	0.912488	0.732161	1.13723	0.414934
643	DG	DG(18:1_18:1)	1.02809	0.654029	1.61609	0.904445
644	DG	DG(18:0_20:4)	1.06801	0.708988	1.60885	0.752936
645	DG	DG(16:0_20:4)	1.00287	0.705785	1.42502	0.987224
646	DG	DG(18:1_18:3)	0.941051	0.662733	1.33625	0.734134
647	DG	DG(18:0_18:1)	0.949615	0.55684	1.61944	0.849443
648	DG	DG(14:0_16:0)	0.922006	0.453992	1.87249	0.822254
649	DG	DG(14:0_18:2)	0.782651	0.562837	1.08831	0.145153
650	DG	DG(16:0_18:1)	0.936551	0.604663	1.45061	0.769032
651	DG	DG(18:1_20:3)	1.11754	0.812188	1.53768	0.494956
652	DG	DG(18:1_22:5)	1.03424	0.698637	1.53105	0.866423
653	DG	DG(16:0_22:5)	0.942278	0.635302	1.39758	0.767527
654	DG	DG(16:0_16:0)	0.877287	0.453654	1.69652	0.697214
655	DG	DG(16:1_18:1)	0.908584	0.550973	1.4983	0.707182
656	DG	DG(16:0_16:1)	0.982809	0.46951	2.05728	0.963304
657	TG [NL]	TG(54:7) [NL-22:6]	0.841276	0.696762	1.01576	0.0722849	TRUE
658	TG [NL]	TG(54:6) [NL-22:6]	0.839177	0.681311	1.03362	0.0991559	TRUE
659	TG [NL]	TG(56:7) [NL-22:6]	0.826553	0.639148	1.06891	0.146494
660	TG [NL]	TG(56:6) [NL-20:4]	1.37118	0.955699	1.96727	0.0865397
661	TG [NL]	TG(48:0) [NL-18:0]	0.84112	0.686628	1.03037	0.0947226
662	TG [NL]	TG(52:5) [NL-20:5]	0.892348	0.747467	1.06531	0.207652
663	TG [NL]	TG(56:8) [NL-22:6]	0.880558	0.713642	1.08651	0.235546
664	TG [NL]	TG(58:8) [NL-22:6]	0.88625	0.69803	1.12522	0.321504
665	TG [NL]	TG(56:9) [NL-22:6]	0.922545	0.764952	1.11261	0.39894
666	TG [NL]	TG(48:1) [NL-18:1]	0.838744	0.660079	1.06577	0.150208
667	TG [NL]	TG(48:3) [NL-16:1]	0.867535	0.70845	1.06234	0.16918
668	TG [NL]	TG(48:2) [NL-14:1]	0.867746	0.721686	1.04337	0.131423
669	TG [NL]	TG(58:9) [NL-22:6]	0.911453	0.748634	1.10968	0.355796
670	TG [NL]	TG(48:2) [NL-16:1]	0.891761	0.73208	1.08627	0.255139
671	TG [NL]	TG(48:0) [NL-16:0]	0.939741	0.76009	1.16185	0.565877
672	TG [NL]	TG(54:7) [NL-20:5]	0.910551	0.752495	1.10181	0.335396
673	TG [NL]	TG(48:2) [NL-14:0]	0.855152	0.695205	1.0519	0.138588
674	TG [NL]	TG(58:10) [NL-22:6]	0.92168	0.764267	1.11151	0.393366
675	TG [NL]	TG(50:0) [NL-18:0]	0.900814	0.760773	1.06663	0.225633
676	TG [NL]	TG(48:3) [NL-14:0]	0.868124	0.726086	1.03795	0.120807
677	TG [NL]	TG(54:6) [NL-20:5]	0.893292	0.703304	1.1346	0.355014
678	TG [NL]	TG(50:4) [NL-20:4]	0.895468	0.755722	1.06106	0.202176
679	TG [NL]	TG(49:1) [NL-17:1]	0.887328	0.699509	1.12558	0.324573
680	TG [NL]	TG(54:4) [NL-18:2]	1.17047	0.867222	1.57975	0.303567
681	TG [NL]	TG(48:1) [NL-16:1]	0.939006	0.764344	1.15358	0.548942
682	TG [NL]	TG(52:3) [NL-18:2]	1.10796	0.745592	1.64643	0.611961
683	TG [NL]	TG(50:1) [NL-14:0]	0.894573	0.689506	1.16063	0.401672
684	TG [NL]	TG(56:7) [NL-20:4]	1.13775	0.845458	1.53109	0.394304
685	TG [NL]	TG(54:3) [NL-18:2]	1.11259	0.803018	1.5415	0.521325
686	TG [NL]	TG(48:3) [NL-18:3]	0.862957	0.72638	1.02521	0.0936013
687	TG [NL]	TG(52:2) [NL-16:0]	1.11144	0.742163	1.66446	0.608104
688	TG [NL]	TG(48:2) [NL-18:2]	0.841937	0.676819	1.04734	0.122415
689	TG [NL]	TG(49:1) [NL-16:1]	0.916277	0.683359	1.22858	0.559021
690	TG [NL]	TG(50:2) [NL-14:0]	0.865816	0.63486	1.18079	0.362734
691	TG [NL]	TG(52:4) [NL-18:2]	1.04687	0.793959	1.38036	0.745425
692	TG [NL]	TG(51:2) [NL-15:0]	1.03393	0.757374	1.41147	0.83359
693	TG [NL]	TG(56:7) [NL-20:5]	0.992982	0.758551	1.29986	0.959123
694	TG [NL]	TG(54:6) [NL-20:4]	1.0444	0.80036	1.36285	0.749018
695	TG [NL]	TG(54:5) [NL-20:4]	1.15097	0.830942	1.59426	0.39763
696	TG [NL]	TG(50:4) [NL-18:3]	0.885	0.727792	1.07617	0.220829
697	TG [NL]	TG(50:3) [NL-16:1]	0.921537	0.718694	1.18163	0.519442
698	TG [NL]	TG(50:2) [NL-18:1]	0.923875	0.667426	1.27886	0.633159
699	TG [NL]	TG(51:0) [NL-16:0]	0.883464	0.724554	1.07723	0.220694
700	TG [NL]	TG(54:0) [NL-18:0]	0.88339	0.711511	1.09679	0.26139
701	TG [NL]	TG(50:2) [NL-16:1]	0.956275	0.727676	1.25669	0.748391
702	TG [NL]	TG(56:8) [NL-20:4]	1.03553	0.824705	1.30025	0.763729
703	TG [NL]	TG(50:3) [NL-14:1]	0.901973	0.69764	1.16615	0.431177
704	TG [NL]	TG(52:5) [NL-20:4]	0.938179	0.766819	1.14783	0.535172
705	TG [NL]	TG(52:1) [NL-18:0]	0.906065	0.731742	1.12192	0.365578
706	TG [NL]	TG(50:1) [NL-18:1]	0.939614	0.69056	1.27849	0.691805
707	TG [NL]	TG(53:2) [NL-18:1]	0.908342	0.683607	1.20696	0.5074
708	TG [NL]	TG(54:2) [NL-20:1]	0.967348	0.739937	1.26465	0.808173
709	TG [NL]	TG(56:6) [NL-22:5]	0.990739	0.705257	1.39178	0.957211
710	TG [NL]	TG(54:3) [NL-18:1]	1.06251	0.739402	1.52682	0.743056
711	TG [NL]	TG(54:1) [NL-18:1]	0.909525	0.740918	1.1165	0.364653
712	TG [NL]	TG(54:6) [NL-18:3]	0.983699	0.82614	1.17131	0.853589
713	TG [NL]	TG(50:3) [NL-18:2]	0.876301	0.659059	1.16515	0.363656
714	TG [NL]	TG(51:2) [NL-17:0]	0.845107	0.631115	1.13166	0.258603
715	TG [NL]	TG(52:1) [NL-18:1]	0.934804	0.762981	1.14532	0.515311
716	TG [NL]	TG(50:3) [NL-18:3]	0.912912	0.731819	1.13882	0.419276
717	TG [NL]	TG(51:2) [NL-17:1]	0.883089	0.672406	1.15978	0.371302
718	TG [NL]	TG(56:8) [NL-20:5]	0.931551	0.759287	1.1429	0.496727
719	TG [NL]	TG(50:1) [NL-16:0]	0.964078	0.714425	1.30097	0.810912
720	TG [NL]	TG(53:2) [NL-17:1]	0.889204	0.658128	1.20141	0.444375
721	TG [NL]	TG(54:2) [NL-18:0]	0.979762	0.76089	1.26159	0.874061
722	TG [NL]	TG(50:3) [NL-14:0]	0.860359	0.668515	1.10726	0.242623
723	TG [NL]	TG(52:4) [NL-18:3]	0.953949	0.730913	1.24504	0.728618
724	TG [NL]	TG(52:4) [NL-16:1]	1.01075	0.775364	1.3176	0.936992
725	TG [NL]	TG(52:2) [NL-18:2]	0.931117	0.699715	1.23904	0.624417
726	TG [NL]	TG(54:4) [NL-20:3]	1.0026	0.756121	1.32944	0.985582
727	TG [NL]	TG(52:5) [NL-18:3]	0.957396	0.78716	1.16445	0.662944
728	TG [NL]	TG(56:7) [NL-22:5]	1.03341	0.771921	1.38348	0.825262
729	TG [NL]	TG(52:3) [NL-16:1]	1.13992	0.808765	1.60666	0.454546
730	TG [NL]	TG(51:1) [NL-17:0]	0.907413	0.713209	1.1545	0.429103
731	TG [NL]	TG(50:4) [NL-14:0]	0.915041	0.758769	1.1035	0.352766
732	TG [NL]	TG(54:5) [NL-18:3]	0.990306	0.786424	1.24704	0.933988
733	TG [NL]	TG(50:2) [NL-18:2]	0.998532	0.722871	1.37931	0.992889
734	TG(O) [NL]	TG(O-50:2) [NL-18:1]	0.607825	0.408632	0.904118	0.013991	TRUE
735	TG(O) [NL]	TG(O-50:1) [NL-18:1]	0.584627	0.41976	0.814247	0.00149481	TRUE
736	TG(O) [NL]	TG(O-50:1) [NL-16:0]	0.56089	0.393081	0.800337	0.00143332	TRUE
737	TG(O) [NL]	TG(O-52:2) [NL-18:1]	0.611676	0.427328	0.875551	0.00722596	TRUE
738	TG(O) [NL]	TG(O-52:2) [NL-16:0]	0.652776	0.47183	0.903115	0.0100168	TRUE
739	TG(O) [NL]	TG(O-54:2) [NL-18:1]	0.657834	0.481663	0.898441	0.0084547	TRUE
740	TG(O) [NL]	TG(O-50:1) [NL-15:0]	0.688421	0.491148	0.964932	0.0302214	TRUE
741	TG(O) [NL]	TG(O-52:1) [NL-18:1]	0.632444	0.466485	0.857446	0.00317428	TRUE
742	TG(O) [NL]	TG(O-52:1) [NL-16:0]	0.694346	0.499996	0.96424	0.0294571	TRUE
743	TG(O) [NL]	TG(O-50:2) [NL-16:1]	0.766459	0.492011	1.194	0.239592	TRUE
744	TG(O) [NL]	TG(O-52:2) [NL-17:1]	0.678856	0.458481	1.00516	0.0530784
745	TG(O) [NL]	TG(O-50:1) [NL-17:1]	0.61579	0.397827	0.95317	0.0296204
746	TG(O) [NL]	TG(O-50:2) [NL-18:2]	0.697044	0.495813	0.979947	0.0378464
747	TG(O) [NL]	TG(O-54:2) [NL-17:1]	0.708106	0.459113	1.09214	0.118455
748	TG(O) [NL]	TG(O-54:3) [NL-18:1]	0.774657	0.564813	1.06246	0.113178
749	TG(O) [NL]	TG(O-54:3) [NL-17:1]	0.736976	0.534743	1.01569	0.0622055
750	TG(O) [NL]	TG(O-54:4) [NL-18:2]	0.816967	0.624574	1.06863	0.140075
751	TG(O) [NL]	TG(O-52:0) [NL-16:0]	0.782159	0.525797	1.16351	0.225299
752	TG(O) [NL]	TG(O-50:3) [NL-18:2]	0.875858	0.641472	1.19589	0.404181
753	TG(O) [NL]	TG(O-54:4) [NL-17:1]	0.817787	0.605556	1.1044	0.189458
754	Ubiquinone	Ubiquinone	0.666955	0.432913	1.02752	0.0662357	TRUE
755	OxSpecies	PC(36:4) [+OH]	3.19789	2.03161	5.0337	5.10552e-07	TRUE
756	OxSpecies	LPC(22:6) [+OH]	1.54115	0.91969	2.58253	0.100565	TRUE
757	OxSpecies	CE(20:4) [+OH]	1.44582	0.858751	2.43423	0.165423	TRUE
758	OxSpecies	LPC(18:2) [+OH]	1.17972	0.811241	1.71558	0.386999
759	OxSpecies	PC(38:6) [+OH]	1.49737	1.02188	2.1941	0.0383593
760	OxSpecies	CE(18:2) [+OH]	1.11135	0.657789	1.87765	0.693174
761	OxSpecies	CE(22:6) [+OH]	1.18463	0.720572	1.94755	0.504148
762	OxSpecies	LPC(20:4) [+OH]	1.08645	0.769319	1.5343	0.637772
763	OxSpecies	PC(34:2) [+OH]	1.03542	0.685047	1.56499	0.86883

## Sheet: Cohort1_cyto OS
Cohort 1, hazard ratio of baseline cytokine levels for overall survival
cytokine	Hazard Ratio	lower 95%CI	upper 95%CI	p-value
BRAK	0.963512	0.737271	1.25918	0.785455
CCL28	1.1322	0.809354	1.58382	0.468483
CXCL16	1.16564	0.866572	1.56791	0.310953
Fractalkine	0.832147	0.586398	1.18089	0.303515
GM-CSF	0.851419	0.643572	1.12639	0.259975
HCC4	1.20372	0.977731	1.48194	0.0805179
HMGB1	1.0705	0.930246	1.2319	0.341701
IFNg	0.855511	0.664169	1.10198	0.226979
IL10	0.941505	0.747328	1.18614	0.609021
IL12	0.894749	0.730416	1.09605	0.282767
IL13	0.931164	0.831771	1.04243	0.215576
IL14/alpha-taxilin	0.99746	0.914082	1.08844	0.954465
IL15	0.979264	0.8216	1.16718	0.815026
IL17a	0.825124	0.641786	1.06084	0.133791
IL17E/IL25	1.00911	0.897492	1.13461	0.879456
IL17F	0.989112	0.895474	1.09254	0.829185
IL1B	0.728021	0.516033	1.0271	0.0706512
IL2	0.819315	0.628735	1.06766	0.140136
IL21	0.950434	0.762633	1.18448	0.650831
IL22	1.00749	0.929236	1.09233	0.856488
IL23	0.828688	0.653894	1.05021	0.120024
IL27	1.36375	0.96076	1.93577	0.0825694
IL28A	0.92979	0.811216	1.06569	0.295629
IL31	1.00547	0.892754	1.13242	0.928355
IL33	0.998539	0.881697	1.13086	0.981623
IL34	0.937185	0.809883	1.0845	0.383782
IL4	0.867725	0.693104	1.08634	0.21587
IL5	0.890409	0.769508	1.0303	0.118997
IL6	1.06421	0.905129	1.25125	0.451247
IL7	0.852717	0.647379	1.12318	0.256999
IL8	1.22635	1.03592	1.4518	0.0177995
IL9	0.964566	0.801732	1.16047	0.702154
ITAC	0.985971	0.807799	1.20344	0.889503
MIP1b	0.973091	0.680688	1.3911	0.881078
MIP3a	0.978555	0.803925	1.19112	0.828871
MIP4/PARC	1.01168	0.855355	1.19657	0.892165
MPIF1	1.09207	0.967719	1.2324	0.153303
TNFa	1.10992	0.838757	1.46874	0.465591
TNFB	0.961975	0.887464	1.04274	0.34596
YKL40/CHI3L1	1.09147	0.875297	1.36103	0.437035

## Sheet: Cohort2a_cyto OS
Cohort 2a, hazard ratio of baseline cytokine levels for overall survival
cytokine	Hazard Ratio	lower 95%CI	upper 95%CI	p-value
BRAK	0.871443	0.739548	1.02686	0.100297
CCL28	0.973277	0.85586	1.1068	0.679644
CXCL16	1.23634	0.88808	1.72118	0.208817
Fractalkine	1.06236	0.742466	1.52009	0.740682
GM-CSF	0.99567	0.766412	1.29351	0.974072
HCC4	0.902567	0.734511	1.10907	0.329475
HMGB1	0.954997	0.831879	1.09634	0.513188
IFNg	0.91567	0.667357	1.25638	0.585164
IL10	1.10923	0.847624	1.45158	0.450023
IL12	1.01003	0.73237	1.39294	0.951499
IL13	0.985386	0.868088	1.11853	0.819912
IL14/alpha-taxilin	0.909068	0.812965	1.01653	0.0944532
IL15	1.08752	0.819176	1.44377	0.56169
IL17a	0.900822	0.615304	1.31883	0.591242
IL17E/IL25	0.813689	0.655494	1.01006	0.0615958
IL17F	0.95391	0.83707	1.08706	0.479062
IL1B	1.01497	0.757653	1.35969	0.920636
IL2	1.03286	0.809284	1.3182	0.795037
IL21	0.909606	0.60728	1.36244	0.645795
IL22	0.919937	0.752199	1.12508	0.416511
IL23	0.841027	0.618197	1.14418	0.270296
IL27	0.887813	0.64415	1.22365	0.467261
IL28A	0.973771	0.88375	1.07296	0.591239
IL31	0.94302	0.809964	1.09793	0.449651
IL33	0.93804	0.786056	1.11941	0.478189
IL34	0.937236	0.638487	1.37577	0.740652
IL4	0.962944	0.805797	1.15074	0.677852
IL5	0.794561	0.595628	1.05993	0.117799
IL6	1.16384	1.01989	1.32812	0.0243068
IL7	1.14677	0.667184	1.97108	0.620208
IL8	1.11722	0.908153	1.37441	0.294379
IL9	0.909794	0.774816	1.06829	0.248588
ITAC	1.24634	1.02213	1.51974	0.029532
MIP1b	1.32639	1.03666	1.6971	0.024687
MIP3a	1.1774	0.727075	1.90664	0.506678
MIP4/PARC	1.05542	0.875723	1.272	0.571097
MPIF1	0.990719	0.83193	1.17982	0.91668
TNFa	1.17934	0.904184	1.53822	0.223641
TNFB	0.977233	0.842599	1.13338	0.760746
YKL40/CHI3L1	1.21784	1.00197	1.48023	0.047734

## Sheet: Cohort2a_cyto rPFS
Cohort 2a, hazard ratio of baseline cytokine levels for rPFS
cytokine	Hazard Ratio	lower 95%CI	upper 95%CI	p-value
BRAK	0.961395	0.799378	1.15625	0.675867
CCL28	1.00215	0.883735	1.13642	0.973339
CXCL16	0.951695	0.659178	1.37402	0.791599
Fractalkine	1.02505	0.705834	1.48865	0.896577
GM-CSF	0.950486	0.715991	1.26178	0.725348
HCC4	0.855942	0.668749	1.09553	0.216697
HMGB1	0.936774	0.803259	1.09248	0.405121
IFNg	0.893827	0.664579	1.20215	0.457893
IL10	0.929091	0.660025	1.30784	0.673327
IL12	1.13672	0.807651	1.59987	0.462408
IL13	1.03831	0.89995	1.19795	0.606382
IL14/alpha-taxilin	0.96732	0.86298	1.08428	0.56831
IL15	1.27869	0.93653	1.74586	0.121803
IL17a	1.30732	0.82735	2.06573	0.250958
IL17E/IL25	0.936703	0.75933	1.15551	0.54154
IL17F	1.02493	0.892381	1.17718	0.727421
IL1B	1.29343	0.906157	1.84622	0.156426
IL2	1.15922	0.887133	1.51475	0.279029
IL21	1.15872	0.760325	1.76587	0.49315
IL22	1.01743	0.803914	1.28765	0.885674
IL23	1.06591	0.794592	1.42987	0.670197
IL27	0.864525	0.621472	1.20264	0.387383
IL28A	1.02899	0.926278	1.1431	0.594243
IL31	1.04416	0.882515	1.23541	0.614571
IL33	1.03863	0.865058	1.24703	0.684559
IL34	1.07808	0.721507	1.61087	0.71368
IL4	1.04937	0.871733	1.26321	0.61054
IL5	0.963762	0.724699	1.28169	0.799684
IL6	1.15585	0.998388	1.33814	0.0525785
IL7	1.16959	0.651116	2.10091	0.600144
IL8	1.11664	0.899047	1.3869	0.318453
IL9	0.941571	0.788054	1.12499	0.507337
ITAC	0.954098	0.749138	1.21513	0.703342
MIP1b	0.954653	0.729909	1.2486	0.734723
MIP3a	1.00379	0.585209	1.72175	0.989048
MIP4/PARC	0.852991	0.688847	1.05625	0.144803
MPIF1	0.906879	0.750528	1.0958	0.311348
TNFa	0.859478	0.635036	1.16325	0.32675
TNFB	1.01041	0.858363	1.18938	0.900974
YKL40/CHI3L1	0.962726	0.76893	1.20537	0.740467

## Sheet: Cohort1_bivariable_3LScyto
Cohort 1, hazard ratio of baseline cytokine levels and 3LS in bivariable cox regression analysis for overall survival
		Variable 1 (cytokine)				Variable 2 (3LS)
analysis	cytokine	Hazard Ratio	lower 95%CI	upper 95%CI	p-value	Hazard Ratio	lower 95%CI	upper 95%CI	p-value
1	BRAK	0.914631	0.683006	1.22481	0.549224	3.73748	2.42011	5.77196	2.7511e-09
2	CCL28	1.31651	0.935053	1.85357	0.115193	3.95961	2.53716	6.17956	1.36341e-09
3	CXCL16	1.21152	0.88208	1.66399	0.236006	3.76235	2.43051	5.82401	2.78757e-09
4	Fractalkine	0.839935	0.579292	1.21785	0.357459	3.67481	2.38594	5.65991	3.50306e-09
5	GM.CSF	0.835509	0.631352	1.10568	0.20869	3.73231	2.41931	5.75791	2.61704e-09
6	HCC4	1.10596	0.909596	1.34472	0.31256	3.58786	2.31311	5.56513	1.16855e-08
7	HMGB1	1.06357	0.917454	1.23296	0.41371	3.67023	2.38303	5.65271	3.61745e-09
8	IFNg	0.865788	0.674566	1.11122	0.257724	3.68861	2.39248	5.68693	3.43636e-09
9	IL10	0.956472	0.755159	1.21145	0.712056	3.68575	2.39166	5.68006	3.386e-09
10	IL12	0.918601	0.753604	1.11972	0.400624	3.66812	2.37823	5.6576	4.13727e-09
11	IL13	0.916477	0.820581	1.02358	0.12194	3.81676	2.46209	5.91679	2.12159e-09
12	IL14.alpha.taxilin	0.982294	0.904335	1.06697	0.671977	3.72729	2.41416	5.75469	2.90027e-09
13	IL15	1.0502	0.879908	1.25346	0.587366	3.77792	2.43382	5.86431	3.13007e-09
14	IL17a	0.859312	0.672865	1.09742	0.224365	3.64151	2.36106	5.61638	5.03136e-09
15	IL17E.IL25	1.02268	0.904064	1.15686	0.72144	3.71325	2.40754	5.72712	2.95361e-09
16	IL17F	1.00477	0.904563	1.11608	0.929251	3.70329	2.40057	5.71298	3.23753e-09
17	IL1B	0.785691	0.558772	1.10476	0.165435	3.60899	2.33606	5.57553	7.32831e-09
18	IL2	0.813918	0.624959	1.06001	0.126616	3.72474	2.41234	5.75113	2.97194e-09
19	IL21	0.889181	0.712673	1.10941	0.29818	3.82797	2.46566	5.94297	2.21659e-09
20	IL22	1.01857	0.935596	1.1089	0.671288	3.71645	2.41009	5.7309	2.83668e-09
21	IL23	0.837391	0.66802	1.04971	0.12375	3.72605	2.4087	5.7639	3.43464e-09
22	IL27	1.48497	1.03593	2.12866	0.0313896	3.89901	2.51158	6.05288	1.32862e-09
23	IL28A	0.94436	0.823871	1.08247	0.411056	3.67526	2.38226	5.67004	4.00497e-09
24	IL31	1.039	0.917251	1.17692	0.547378	3.75707	2.4296	5.80983	2.65892e-09
25	IL33	1.00647	0.886596	1.14255	0.920611	3.70098	2.40081	5.70528	3.10108e-09
26	IL34	0.952139	0.821001	1.10422	0.516542	3.6727	2.38223	5.66222	3.85955e-09
27	IL4	0.834535	0.670892	1.03809	0.104325	3.82312	2.47172	5.91341	1.67657e-09
28	IL5	0.86425	0.751417	0.994027	0.0409642	3.92715	2.52554	6.10663	1.25414e-09
29	IL6	1.02358	0.875904	1.19616	0.769362	3.68098	2.38425	5.68298	4.07305e-09
30	IL7	0.790595	0.586854	1.06507	0.122258	3.83076	2.47301	5.93395	1.79802e-09
31	IL8	1.1672	0.972969	1.40021	0.0959365	3.4994	2.26335	5.41049	1.75998e-08
32	IL9	0.990769	0.813282	1.20699	0.926635	3.69282	2.39349	5.69751	3.53432e-09
33	ITAC	0.949128	0.773635	1.16443	0.616697	3.73072	2.41714	5.75816	2.75434e-09
34	MIP1b	0.94563	0.645194	1.38597	0.774415	3.70795	2.40425	5.71858	3.05629e-09
35	MIP3a	0.982193	0.793286	1.21609	0.869055	3.69698	2.39873	5.69788	3.13734e-09
36	MIP4.PARC	1.00913	0.843144	1.20779	0.92104	3.69817	2.39946	5.69979	3.11424e-09
37	MPIF1	1.05869	0.941774	1.19011	0.33948	3.61691	2.34094	5.58837	6.969e-09
38	TNFa	1.13173	0.843213	1.51898	0.409832	3.71833	2.41025	5.73634	2.90245e-09
39	TNFB	0.974829	0.900286	1.05554	0.529921	3.67298	2.37977	5.66895	4.21832e-09
40	YKL40.CHI3L1	1.0728	0.852114	1.35064	0.549819	3.68641	2.38959	5.687	3.6734e-09

## Sheet: Cohort2a_bivariable_3LScyto
Cohort 2a, hazard ratio of baseline cytokine levels and 3LS in bivariable cox regression analysis for overall survival
		Variable 1 (cytokine)				Variable 2 (3LS)
analysis	cytokine	Hazard Ratio	lower 95%CI	upper 95%CI	p-value	Hazard Ratio	lower 95%CI	upper 95%CI	p-value
1	BRAK	0.891762	0.759094	1.04762	0.163335	1.76142	1.11656	2.77872	0.0149335
2	CCL28	0.976656	0.859526	1.10975	0.717066	1.81098	1.15088	2.84968	0.0102429
3	CXCL16	1.2011	0.879778	1.63978	0.248668	1.79597	1.14023	2.82881	0.0115334
4	Fractalkine	1.14994	0.814019	1.6245	0.428009	1.87395	1.18253	2.96965	0.00750189
5	GM.CSF	1.02267	0.800074	1.3072	0.857942	1.82024	1.15534	2.86779	0.00980753
6	HCC4	0.867501	0.699632	1.07565	0.195189	1.88908	1.19441	2.98778	0.00653866
7	HMGB1	0.949358	0.826901	1.08995	0.460781	1.82485	1.15958	2.8718	0.00932382
8	IFNg	0.946758	0.71081	1.26103	0.708328	1.80348	1.14502	2.8406	0.0109525
9	IL10	1.18118	0.897049	1.5553	0.235592	1.9004	1.19856	3.0132	0.00633106
10	IL12	1.01825	0.743802	1.39396	0.910141	1.81512	1.15356	2.85609	0.00994843
11	IL13	0.996278	0.879913	1.12803	0.953078	1.81231	1.15084	2.85398	0.0102781
12	IL14.alpha.taxilin	0.917391	0.819707	1.02672	0.133364	1.76611	1.12104	2.78239	0.0141816
13	IL15	1.21868	0.896305	1.65701	0.20709	1.97432	1.22821	3.17366	0.00497324
14	IL17a	0.972677	0.671061	1.40986	0.883701	1.80417	1.14021	2.85477	0.0117224
15	IL17E.IL25	0.813776	0.651542	1.01641	0.0692934	1.79313	1.14025	2.81984	0.0114656
16	IL17F	0.962437	0.8409	1.10154	0.578293	1.79949	1.14285	2.83341	0.0111984
17	IL1B	1.09592	0.821938	1.46124	0.5326	1.8713	1.17952	2.96879	0.00778755
18	IL2	1.09967	0.86544	1.39729	0.436906	1.88601	1.18872	2.99231	0.00705917
19	IL21	0.980683	0.666983	1.44192	0.920996	1.80813	1.14413	2.85749	0.0111927
20	IL22	0.945947	0.772122	1.1589	0.591681	1.78944	1.13419	2.82326	0.0123778
21	IL23	0.881821	0.649183	1.19782	0.420917	1.77104	1.12169	2.79631	0.0141768
22	IL27	0.845727	0.599113	1.19386	0.340789	1.85652	1.17617	2.93042	0.00789057
23	IL28A	0.992129	0.901695	1.09163	0.871273	1.80384	1.14066	2.85257	0.0116424
24	IL31	0.95954	0.822297	1.11969	0.59997	1.79368	1.1379	2.82739	0.0118577
25	IL33	0.96681	0.809387	1.15485	0.709716	1.79254	1.13438	2.83255	0.0124163
26	IL34	0.950783	0.660947	1.36772	0.785587	1.81137	1.15119	2.85014	0.0102059
27	IL4	0.985191	0.833718	1.16419	0.860955	1.80729	1.14634	2.84932	0.0108357
28	IL5	0.827566	0.625615	1.09471	0.184838	1.7606	1.11542	2.77898	0.01514
29	IL6	1.14621	1.00225	1.31084	0.0462849	1.72641	1.09593	2.7196	0.0185204
30	IL7	1.26759	0.757407	2.12142	0.366813	1.87844	1.18771	2.97088	0.00702852
31	IL8	1.10348	0.896481	1.35827	0.352899	1.79435	1.14063	2.82273	0.011433
32	IL9	0.92414	0.787668	1.08426	0.333195	1.78549	1.13276	2.81434	0.0125286
33	ITAC	1.22	0.993685	1.49786	0.0575051	1.73049	1.09824	2.72673	0.0180834
34	MIP1b	1.2977	1.02072	1.64983	0.0333875	1.77734	1.12715	2.80259	0.0133211
35	MIP3a	1.08588	0.68747	1.71518	0.723899	1.79563	1.13699	2.83581	0.0120526
36	MIP4.PARC	1.04847	0.87102	1.26208	0.616843	1.80899	1.1494	2.8471	0.0104166
37	MPIF1	0.961139	0.80897	1.14193	0.652185	1.84076	1.16475	2.90913	0.00897399
38	TNFa	1.15495	0.891341	1.49653	0.275802	1.79278	1.13821	2.82378	0.0117869
39	TNFB	0.982605	0.849651	1.13636	0.812984	1.81168	1.15121	2.85108	0.0102109
40	YKL40.CHI3L1	1.17959	0.982001	1.41694	0.0774322	1.75803	1.11291	2.7771	0.0155827
