# Supplementary material for: Relationship between Circulating Lipids and Cytokines in Metastatic Castration-Resistant Prostate Cancer
Source: Cancers (Basel). 2021 Oct 1;13(19):4964. doi: 10.3390/cancers13194964 (PMC8508038; doi:10.3390/cancers13194964)
Supplement: Supplementary file 1 [file cancers-13-04964-s001.zip › Supplementary File S2_correlation.xlsx]

## Sheet: Cohort1_Pearson coef
Cohort 1 - Correlation matrix of Pearson coefficients between cytokines & lipids
Lipids / cytokines	BRAK	CCL28	CXCL16	Fractalkine	GM-CSF	HCC4	HMGB1	IFNg	IL10	IL12	IL13	IL14/alpha-taxilin	IL15	IL17a	IL17E/IL25	IL17F	IL1B	IL2	IL21	IL22	IL23	IL27	IL28A	IL31	IL33	IL34	IL4	IL5	IL6	IL7	IL8	IL9	ITAC	MIP1b	MIP3a	MIP4/PARC	MPIF1	TNFa	TNFB	YKL40/CHI3L1
Cer(d18:1/16:0)	0.0347097	-0.055835	0.188297	-0.138665	-0.137249	0.199387	0.0604315	-0.204682	-0.0587653	-0.115201	-0.066628	0.13508	-0.0572208	-0.157785	-0.0588215	-0.0748844	-0.173044	-0.140638	0.013841	-0.0659882	-0.0741499	0.185664	-0.140738	-0.0732176	-0.0537529	-0.00337336	-0.0772479	-0.110736	0.302644	-0.090952	0.305185	-0.0594744	0.154133	-0.0591357	0.0514431	0.00653428	0.247376	0.0889681	-0.0856011	0.141657
Cer(d18:1/18:0)	0.102159	-0.0402825	0.205034	-0.117582	-0.144546	0.1247	0.0874333	-0.227248	-0.0970438	-0.118993	-0.0906956	0.102681	-0.0195497	-0.211082	-0.0601869	-0.091942	-0.195925	-0.169189	-0.00914341	-0.0800594	-0.145136	0.157319	-0.0974903	-0.0790521	-0.0570841	-0.0137558	-0.0585797	-0.123093	0.253697	-0.0697005	0.252537	-0.0221909	0.136941	-0.0324705	0.0208068	0.0390865	0.281383	0.0538218	-0.0801189	0.201046
Cer(d18:1/20:0)	0.0752263	0.0162967	0.204354	-0.116219	-0.15331	0.125378	0.0724759	-0.283631	-0.098561	-0.151938	-0.10937	0.0603579	0.00610462	-0.265474	-0.0716264	-0.103883	-0.200312	-0.188912	-0.0193011	-0.0820076	-0.149844	0.15913	-0.0882836	-0.0821132	-0.0665227	0.0428979	-0.0691034	-0.115363	0.244141	-0.0571107	0.200801	0.00288534	0.128514	-0.0458231	-0.0574419	-0.00238787	0.289254	0.0317597	-0.0261162	0.169679
Cer(d18:1/24:1)	0.117797	0.0207467	0.254269	-0.110091	-0.175431	0.152932	0.0840996	-0.206767	-0.100965	-0.166361	-0.0946627	0.0421006	-0.0743323	-0.176798	-0.0695097	-0.0964689	-0.210345	-0.192947	-0.0445729	-0.0993951	-0.0771142	0.195708	-0.149417	-0.0801898	-0.0702826	-0.027617	-0.104851	-0.200692	0.299578	-0.107731	0.231417	-0.0778839	0.0782921	-0.0247776	0.0297366	0.0238575	0.323944	0.104791	-0.0803029	0.218485
HexCer(d18:1/16:0)	0.138517	0.00836104	0.113067	-0.0997283	-0.266776	0.21602	0.142003	-0.209071	0.0999359	-0.122927	0.137594	0.0246082	-0.139475	-0.137346	-0.156813	-0.17194	-0.224961	-0.226197	-0.0176037	-0.082979	-0.195853	0.0439222	-0.141854	-0.156732	-0.150487	-0.021097	-0.155423	-0.0189248	0.0670312	-0.156981	0.300097	-0.0703111	0.200189	-0.0323153	0.0926554	-0.0237358	0.255423	0.0756574	-0.0410421	0.122907
HexCer(d18:1/24:1)	0.0481969	0.0459466	0.0245356	0.000743876	-0.175668	0.201652	0.141087	-0.130736	0.136141	-0.0972207	0.0999607	-0.00563725	-0.0789877	-0.0970218	-0.14397	-0.19208	-0.141571	-0.132014	-0.0258436	-0.127362	-0.16626	-0.0141911	-0.08894	-0.146938	-0.137845	-0.0117773	-0.122589	-0.0454915	0.0559804	-0.110153	0.206632	-0.0590683	0.102918	-0.0491618	0.0294466	-0.024622	0.209581	0.0141937	-0.0361851	0.12207
Hex2Cer(d18:1/22:0)	-0.0639817	0.173441	-0.156269	-0.238618	-0.260525	0.196328	0.0769084	-0.235469	-0.065708	-0.139287	0.012327	0.292498	0.137485	-0.317083	0.0498808	0.0295635	-0.225547	-0.221551	-0.0859138	-0.0100301	-0.153102	0.0548808	0.145339	-0.00991959	0.0847302	0.108653	-0.16074	-0.0528284	-0.22342	-0.156768	0.00339566	0.0893891	0.163705	-0.246418	-0.194479	0.0643651	0.106246	-0.350997	0.127344	-0.114811
Hex3Cer(d18:1/16:0)	-0.0258887	0.0259052	0.00469763	-0.152005	-0.214979	0.233467	0.111112	-0.136089	0.00640667	-0.128682	-0.00948757	-0.00930951	0.044622	-0.135451	-0.0147657	-0.0497587	-0.173814	-0.204056	0.0274249	-0.0379889	-0.113135	0.105153	-0.0439207	-0.038261	-0.012081	0.0124119	-0.167862	-0.0952918	0.0728811	-0.153274	0.109085	0.0379975	0.0503634	-0.206895	-0.0791539	-0.0540927	0.199149	-0.120551	0.0297053	0.00795839
Hex3Cer(d18:1/24:1)	-0.113507	0.0765716	-0.067523	-0.134823	-0.110103	0.175841	0.0648991	-0.11025	0.0960843	-0.0973766	0.0124058	-0.0498392	-0.023783	-0.117713	-0.00356007	-0.0409341	-0.0779884	-0.103689	0.0498992	-0.0148959	-0.0136498	0.0613595	-0.079127	-0.0470445	-0.0106889	0.0559376	-0.117776	-0.101773	0.0935823	-0.106132	0.112482	-0.00846492	0.0458274	-0.191184	-0.0513463	-0.0973906	0.167251	-0.0625903	-0.00291571	0.0170323
GM3(d18:1/16:0)	-0.0209643	0.0463332	0.0243047	-0.146573	-0.198502	0.246052	0.0707678	-0.223109	-0.0221509	-0.165529	-0.0191365	0.0410297	-0.0267638	-0.181793	-0.0573991	-0.0887643	-0.197718	-0.217752	0.0138043	-0.052554	-0.105257	0.142881	-0.111884	-0.0717629	-0.0480606	0.046926	-0.175089	-0.11064	0.147707	-0.170478	0.206333	-0.0157128	0.124548	-0.15554	-0.0708501	-0.0103813	0.282646	-0.0594139	-0.0190301	0.066908
GM3(d18:1/18:0)	-0.0671145	0.0428861	-0.0472922	-0.0361918	-0.112491	0.155383	0.0419607	-0.151879	0.113031	-0.089364	0.0420012	0.0274031	0.0259687	-0.0893438	-0.0622236	-0.105054	-0.0850224	-0.082119	0.0694226	-0.111344	-0.0541871	0.00319872	-0.0458765	-0.065279	-0.0346605	0.0109573	-0.0546489	-0.0254106	0.0146035	-0.127987	-0.00612239	0.0493166	0.0546232	-0.139127	-0.125353	-0.00178135	0.225707	-0.194805	-0.0299587	-0.00712762
GM3(d18:1/20:0)	-0.0499111	0.0460453	-0.0160956	-0.0907902	-0.134969	0.148162	0.0663341	-0.236355	0.00111763	-0.106339	-0.0342207	-0.0161327	0.0302898	-0.186231	-0.0440301	-0.0709188	-0.137566	-0.128415	0.0695714	-0.0688229	-0.0956122	0.0694794	-0.0564379	-0.0458899	-0.0261957	0.132184	-0.0282065	-0.113953	0.0667438	-0.0965624	0.0681715	0.0584521	0.0126565	-0.184375	-0.159506	-0.0132361	0.252969	-0.12642	-0.015741	0.0768794
GM3(d18:1/22:0)	-0.0576349	0.0941738	-0.0777965	-0.17374	-0.160481	0.146579	0.0889359	-0.226494	-0.0599004	-0.120844	-0.00265211	0.0126863	0.0766555	-0.183883	0.0170062	0.00561974	-0.130478	-0.111747	0.0685666	-0.00393311	-0.0737446	0.0894332	-0.0243124	0.0042774	0.0397103	0.208677	-0.0728748	-0.0826971	-0.0149844	-0.152802	0.0432235	0.117965	0.0265442	-0.258653	-0.216375	-0.0957625	0.199623	-0.215403	0.0738994	-0.0405063
GM3(d18:1/24:1)	-0.00967654	0.0860188	0.0847911	-0.102522	-0.148768	0.240488	0.0864224	-0.190693	0.0558592	-0.147271	0.0100836	-0.0787595	-0.0737036	-0.119343	-0.120432	-0.156408	-0.116588	-0.123072	0.0546831	-0.14486	-0.0355123	0.101672	-0.145183	-0.136585	-0.0982707	0.0649035	-0.0652582	-0.143107	0.111423	-0.176821	0.166212	-0.0413297	0.0524532	-0.116843	-0.0682875	0.0017737	0.275889	-0.0229542	-0.0767715	0.11827
SM(d18:0/16:0)	0.0153338	0.0682566	-0.0785645	-0.12774	0.0277056	0.0659323	-0.0192506	-0.0644424	0.0406318	0.0248575	0.147138	0.0603891	0.00893458	-0.0518855	-0.0231175	-0.0823415	-0.0387579	-0.0406013	0.0717076	-0.0833647	-0.0727434	-0.0873567	0.0830033	-0.0745011	-0.0158726	0.0565627	-0.0673607	0.0368685	0.0150697	-0.112146	0.0284615	0.0153341	0.111516	-0.102964	0.0178045	-0.0473506	0.0149112	-0.0981576	0.0863586	-0.0624726
SM(d18:1/16:0)	0.1272	0.0582474	0.165318	-0.11873	-0.149728	0.301635	0.0766288	-0.194322	0.0169473	-0.119736	0.0357705	0.0309774	-0.0700644	-0.138351	-0.107875	-0.169823	-0.212309	-0.22358	0.00306488	-0.0882179	-0.14283	0.0833951	-0.115074	-0.138753	-0.0907234	-0.0421005	-0.104757	-0.0574815	0.190624	-0.112082	0.193323	-0.0319919	0.191391	-0.00343607	0.0255413	0.00199666	0.256142	0.0384432	-0.0492723	0.0889337
PC(34:5)	-0.145008	0.000715052	-0.298272	0.174169	0.203727	-0.201659	-0.188638	0.263084	0.102121	0.14442	0.173114	-0.0790757	0.0189773	0.208932	0.050366	0.0574976	0.210561	0.185649	0.130354	0.0560126	0.205166	-0.223537	0.0887333	0.0753897	0.0650356	0.0751985	0.190151	0.152506	-0.161182	0.12882	-0.384229	0.0437428	-0.168149	0.0063837	-0.0818229	-0.090297	-0.172474	-0.148006	0.0484112	-0.303063
PC(16:1_22:6)	-0.149998	0.00419274	-0.172008	0.136759	0.180343	-0.0979292	-0.0893091	0.184915	0.102779	0.028422	0.142915	-0.0808285	0.0449449	0.192679	0.0883442	0.0931374	0.164462	0.112109	0.047833	0.022266	0.25947	-0.104082	0.0850461	0.125322	0.0969682	-0.000846791	0.114299	0.0465768	-0.0727169	0.0587436	-0.242683	0.0578511	-0.259348	0.0378081	-0.060677	-0.0485152	-0.0678577	-0.0529495	0.000339347	-0.147841
PC(40:8)	-0.182378	0.0548945	-0.229389	0.0410938	0.127421	-0.0615315	-0.0357264	0.0582117	0.081943	-0.0312482	0.0641477	-0.100368	0.222333	0.049161	0.157774	0.156893	0.114521	0.00920919	-0.0242053	0.094961	0.129667	-0.0181832	0.22231	0.187326	0.173368	0.0745296	-0.0122028	0.0216401	-0.253913	-0.0474182	-0.28567	0.220061	-0.192978	-0.0493337	-0.169422	-0.0517586	-0.219642	-0.164205	0.16469	-0.175255
PC(O-16:0/16:0)	0.05758	0.10516	0.0248917	-0.018812	-0.15459	0.305331	0.0325863	-0.133945	0.0214231	-0.152619	-0.075988	0.0573452	-0.0041488	-0.147562	-0.0696745	-0.111188	-0.165844	-0.140844	-0.0588508	-0.0645805	-0.17272	0.0889929	-0.114306	-0.0964676	-0.0661606	0.0660296	-0.107125	-0.107058	0.0978377	-0.0734958	0.172746	-0.039644	0.0713514	-0.105404	-0.00369892	-0.0474738	0.282149	0.00102148	-0.0217376	0.0982647
PC(O-34:1)	-0.0109547	0.145159	0.0394904	-0.0156027	-0.166408	0.318396	0.0561156	-0.12799	0.0449559	-0.138702	-0.0784832	-0.0661848	-0.0522307	-0.157058	-0.104135	-0.136375	-0.126567	-0.132976	-0.0820808	-0.0913765	-0.108327	0.0907955	-0.131936	-0.11721	-0.0975429	0.0233025	-0.0711807	-0.113289	0.157239	-0.0255361	0.176397	-0.0796218	0.0782182	-0.0850054	-0.0225327	-0.046843	0.268806	0.0722062	-0.0244796	0.140908
PC(O-18:1/18:1)	-0.091383	0.114886	-0.00338189	0.0204034	-0.0992001	0.191915	0.0498896	-0.111508	0.0601807	-0.101883	-0.0819624	-0.139871	-0.0403773	-0.187172	-0.0626548	-0.0847913	-0.0828523	-0.0650324	-0.0722013	-0.0580066	-0.0311571	0.0199725	-0.0848167	-0.0531713	-0.05232	0.0178988	-0.0434237	-0.0931205	0.125953	0.0306798	0.0957282	-0.0399812	-0.00137998	-0.0246568	-0.072796	0.0133438	0.149928	0.0691559	-0.0210869	0.13785
LPC(O-22:0)	-0.133193	0.100563	-0.199027	-0.0209725	0.051618	0.0448329	0.0418234	0.0249754	0.0353928	-0.0814675	0.121373	-0.0365724	0.125169	0.00279438	-0.0146669	-0.0403566	0.0648433	-0.00876735	0.00697899	-0.0596609	0.0186471	-9.84145e-05	0.152265	-0.0342961	0.00311744	0.0441525	-0.117859	0.0750858	-0.295553	-0.00955075	-0.119068	0.0900377	0.0762662	-0.0611273	-0.148066	0.0182633	0.0478728	-0.25359	0.152959	-0.098251
PE(O-36:5)	-0.0650786	-0.0678629	-0.201356	0.103291	0.11981	-0.0910825	-0.142902	0.245669	0.0212785	0.186695	0.0508648	-0.0262016	-0.0209686	0.168855	0.0154852	-0.00637115	0.212962	0.252547	0.0982665	-0.0815202	0.279095	-0.222252	-0.0273197	-0.00121904	0.026986	-0.0569178	0.172566	0.0120423	-0.103607	0.13371	-0.183439	-0.0388841	-0.141115	-0.0832636	-0.0637454	-0.176786	-0.0629862	-0.0360111	-0.0435782	-0.225334
PE(O-16:0/18:2)	0.108884	-0.0334233	0.0272055	0.144406	0.127273	0.021339	-0.0869588	0.129907	0.035334	0.150278	-0.04548	0.0277946	-0.0986279	0.170768	-0.114839	-0.102535	0.192142	0.176135	0.115339	-0.0653829	0.115915	-0.194726	-0.0702206	-0.147252	-0.0762944	-0.0656486	0.199972	-0.0369948	-0.0791412	0.0686412	-0.170928	-0.105142	0.169408	0.159201	0.0644506	0.0376806	-0.00151773	0.118081	-0.0737089	-0.0356002
COH	0.188291	0.014241	0.147357	-0.122089	-0.02072	0.135921	0.082781	-0.161127	-0.0123092	-0.0264776	0.0675879	-0.00392375	-0.0557415	-0.0594088	-0.0848931	-0.108718	-0.132253	-0.167295	0.0342492	-0.0315731	-0.0687743	0.0288229	-0.092345	-0.0828744	-0.0416531	0.0202457	-0.0145674	-0.0288834	0.18666	-0.00899392	0.113659	-0.00126755	0.165631	-0.0487607	-0.0509894	-0.00767116	0.293399	0.0433752	-0.0338371	0.0515557

## Sheet: Cohort1_p-value
Cohort 1 - Correlation matrix of P-values for Pearson coefficients
Lipids / cytokines	BRAK	CCL28	CXCL16	Fractalkine	GM-CSF	HCC4	HMGB1	IFNg	IL10	IL12	IL13	IL14/alpha-taxilin	IL15	IL17a	IL17E/IL25	IL17F	IL1B	IL2	IL21	IL22	IL23	IL27	IL28A	IL31	IL33	IL34	IL4	IL5	IL6	IL7	IL8	IL9	ITAC	MIP1b	MIP3a	MIP4/PARC	MPIF1	TNFa	TNFB	YKL40/CHI3L1
Cer(d18:1/16:0)	0.677469	0.503253	0.0228437	0.0950841	0.0985422	0.0158319	0.468708	0.0132038	0.481078	0.166164	0.424268	0.104034	0.4927	0.0571619	0.480658	0.369017	0.0367334	0.0904252	0.868305	0.428741	0.373745	0.0248551	0.0901954	0.379799	0.519327	0.967766	0.354055	0.183313	0.000204906	0.274923	0.000179946	0.475792	0.0632401	0.478313	0.537462	0.937608	0.00260992	0.285572	0.30427	0.0880934
Cer(d18:1/18:0)	0.219823	0.629275	0.0130436	0.157524	0.0817363	0.133703	0.293998	0.00580801	0.243915	0.152565	0.276284	0.217465	0.81482	0.0105434	0.470513	0.269711	0.0177861	0.0412018	0.91278	0.336759	0.0804852	0.0579092	0.241741	0.342893	0.493736	0.869109	0.482467	0.138822	0.00200293	0.40317	0.00210366	0.790346	0.0993084	0.697222	0.803148	0.639496	0.000580585	0.518791	0.336398	0.0149635
Cer(d18:1/20:0)	0.366829	0.84521	0.013355	0.16243	0.0646804	0.131586	0.384658	0.000522031	0.236586	0.0671391	0.188808	0.469251	0.941703	0.00120171	0.390269	0.212101	0.0153422	0.0223941	0.817134	0.325095	0.0710413	0.0550488	0.28931	0.32447	0.425003	0.607169	0.407221	0.165568	0.00298108	0.493534	0.0150889	0.972427	0.122127	0.58286	0.491027	0.97718	0.000398575	0.703536	0.754353	0.0406097
Cer(d18:1/24:1)	0.156763	0.803705	0.00195491	0.185894	0.0341772	0.0653496	0.312863	0.0122793	0.225291	0.0447626	0.255732	0.613872	0.372567	0.0327825	0.404462	0.246732	0.0108236	0.0196314	0.593195	0.232622	0.354891	0.0179153	0.0718591	0.33597	0.399245	0.740726	0.207849	0.0151449	0.000239315	0.195563	0.00494739	0.350094	0.347567	0.766572	0.721616	0.775005	6.64416e-05	0.208112	0.335286	0.00806447
HexCer(d18:1/16:0)	0.0954414	0.920217	0.174208	0.231052	0.00113408	0.00882565	0.0873101	0.0113237	0.230078	0.139359	0.0976909	0.768123	0.093149	0.0983027	0.058731	0.0379695	0.0063347	0.00604509	0.83297	0.319377	0.0178287	0.598606	0.0876474	0.0588633	0.0698241	0.800459	0.0610353	0.820639	0.421464	0.0584571	0.000233128	0.399053	0.0154066	0.698599	0.265996	0.776123	0.00186116	0.364081	0.622819	0.139424
HexCer(d18:1/24:1)	0.56347	0.581843	0.768788	0.99289	0.0339313	0.0146568	0.0893909	0.11575	0.101319	0.243052	0.229962	0.94616	0.343287	0.244022	0.0829735	0.020199	0.0882879	0.112199	0.756837	0.125537	0.0448952	0.865005	0.285725	0.0767579	0.0970746	0.887801	0.140459	0.585593	0.50214	0.185645	0.0123374	0.478815	0.2164	0.555677	0.724222	0.767997	0.011121	0.864981	0.664572	0.142161
Hex2Cer(d18:1/22:0)	0.442942	0.0362982	0.0596238	0.00372607	0.00149366	0.0175486	0.35618	0.00422219	0.430708	0.0935959	0.882601	0.000340242	0.0979587	9.63854e-05	0.549904	0.723171	0.00619582	0.00719917	0.302501	0.90436	0.0650485	0.510587	0.0800576	0.905409	0.309235	0.191743	0.0526049	0.526548	0.00671322	0.0588044	0.967553	0.28329	0.0483364	0.00271523	0.0186624	0.440208	0.20183	1.40115e-05	0.125592	0.167613
Hex3Cer(d18:1/16:0)	0.756426	0.756276	0.955123	0.0670176	0.00916577	0.00456753	0.18182	0.101451	0.938824	0.121634	0.909511	0.911202	0.592787	0.103078	0.859595	0.550882	0.0358917	0.0134932	0.742466	0.648936	0.173945	0.206533	0.598618	0.646591	0.884927	0.881798	0.0428418	0.252572	0.381999	0.0647437	0.18997	0.648862	0.546046	0.0122243	0.34227	0.516686	0.0159599	0.147228	0.721898	0.924048
Hex3Cer(d18:1/24:1)	0.172527	0.358297	0.418057	0.104699	0.185845	0.0337541	0.436416	0.185255	0.24863	0.242294	0.881856	0.550237	0.775689	0.157058	0.965983	0.623735	0.349447	0.21296	0.549757	0.858369	0.870108	0.461895	0.342434	0.572844	0.898111	0.502467	0.156837	0.221581	0.261222	0.202316	0.17646	0.919229	0.582825	0.0208	0.538229	0.242226	0.0436157	0.452944	0.972137	0.838316
GM3(d18:1/16:0)	0.801688	0.578667	0.770903	0.0775019	0.0163126	0.00275642	0.395989	0.00679216	0.790715	0.0458586	0.818667	0.622925	0.748464	0.0280869	0.49135	0.286682	0.0167491	0.00828453	0.868651	0.528701	0.206083	0.0853534	0.178784	0.389364	0.564575	0.573813	0.0345343	0.183697	0.0752107	0.0396602	0.0124666	0.85069	0.134179	0.0608378	0.395439	0.901028	0.000546985	0.476242	0.819658	0.42232
GM3(d18:1/18:0)	0.420886	0.607268	0.570823	0.664513	0.176423	0.0611029	0.615051	0.0672464	0.174345	0.283426	0.61471	0.742663	0.755697	0.283535	0.4556	0.206963	0.307564	0.324435	0.405052	0.180903	0.515954	0.969434	0.582421	0.43373	0.677901	0.895567	0.512379	0.760787	0.861121	0.123677	0.941534	0.554432	0.512577	0.0939762	0.131662	0.982975	0.00615843	0.0184618	0.719624	0.931956
GM3(d18:1/20:0)	0.549662	0.581032	0.847096	0.275781	0.104322	0.0743068	0.426319	0.00407691	0.989318	0.201433	0.681765	0.846749	0.716657	0.0244092	0.597707	0.39498	0.0977597	0.122415	0.404044	0.409132	0.250973	0.404667	0.498647	0.58231	0.753629	0.111735	0.735395	0.170835	0.423462	0.246273	0.413591	0.483423	0.879486	0.025894	0.0544692	0.874012	0.00206564	0.128381	0.850425	0.356363
GM3(d18:1/22:0)	0.489569	0.258207	0.350637	0.0359727	0.052992	0.0774889	0.285748	0.0059771	0.472632	0.146239	0.974655	0.879204	0.357769	0.0263002	0.838561	0.946327	0.116475	0.17932	0.410883	0.962421	0.37637	0.283052	0.770833	0.959134	0.634157	0.0114821	0.38204	0.321029	0.857537	0.0655816	0.604441	0.156168	0.750459	0.00162004	0.00871222	0.250226	0.0157055	0.00902564	0.375366	0.62737
GM3(d18:1/24:1)	0.907716	0.301908	0.308886	0.218184	0.0731157	0.00345697	0.299637	0.0211358	0.503068	0.0760839	0.903853	0.344688	0.376636	0.151354	0.147629	0.0593951	0.161091	0.13889	0.512114	0.0810691	0.670441	0.222043	0.0803857	0.100199	0.237976	0.436385	0.433877	0.0848559	0.180592	0.0327589	0.0449573	0.620383	0.529493	0.160172	0.412795	0.983048	0.000750095	0.783309	0.35704	0.155092
SM(d18:0/16:0)	0.854251	0.413007	0.345887	0.124411	0.739924	0.429133	0.817604	0.439658	0.626303	0.765842	0.0763534	0.469021	0.914764	0.533965	0.781807	0.323122	0.642316	0.626563	0.38973	0.317125	0.382901	0.294423	0.319235	0.371479	0.849189	0.497697	0.41918	0.65863	0.856734	0.177764	0.733092	0.854248	0.180228	0.216191	0.831093	0.570347	0.858225	0.238519	0.299995	0.453795
SM(d18:1/16:0)	0.126023	0.484959	0.0461386	0.153481	0.0712626	0.000215682	0.357937	0.01876	0.839112	0.150003	0.668186	0.710509	0.400714	0.0958426	0.194963	0.0404373	0.0100912	0.00667314	0.970712	0.289671	0.0854655	0.316948	0.166635	0.0948731	0.276136	0.613872	0.20826	0.490728	0.0211834	0.178013	0.0193897	0.701471	0.0206595	0.967167	0.759594	0.980918	0.00180479	0.645022	0.554788	0.285759
PC(34:5)	0.0807552	0.993166	0.000255534	0.0355091	0.0136476	0.0146531	0.0225932	0.00133548	0.219997	0.082006	0.036657	0.342748	0.820149	0.0113791	0.546025	0.490607	0.0107411	0.0248673	0.116826	0.501894	0.0129842	0.00668382	0.286851	0.365786	0.43545	0.367006	0.0215124	0.0661125	0.0519496	0.121233	1.68589e-06	0.600102	0.0424829	0.939043	0.326189	0.278409	0.0373681	0.0746148	0.561735	0.000200579
PC(16:1_22:6)	0.0707471	0.959942	0.0378928	0.0997626	0.0293867	0.239619	0.283723	0.025454	0.217025	0.733449	0.0852776	0.332123	0.59011	0.0198051	0.288978	0.263506	0.0472946	0.177907	0.566422	0.789653	0.00156375	0.211218	0.307428	0.13176	0.244284	0.991907	0.16953	0.57667	0.383075	0.48124	0.00316341	0.487939	0.00157202	0.650497	0.4669	0.560893	0.415749	0.5256	0.996757	0.0749437
PC(40:8)	0.0275774	0.510482	0.00535069	0.622381	0.12536	0.460638	0.668571	0.485227	0.325477	0.708092	0.441757	0.228058	0.00699236	0.555683	0.0571792	0.0586	0.168696	0.912155	0.771814	0.25423	0.118784	0.827555	0.00699829	0.0235685	0.0363772	0.371296	0.883775	0.795433	0.0019847	0.569796	0.000473664	0.00760882	0.0196111	0.554294	0.0409194	0.534967	0.00772764	0.0476461	0.046985	0.0343607
PC(O-16:0/16:0)	0.489984	0.206506	0.765529	0.821689	0.0624512	0.000178593	0.696196	0.106999	0.797441	0.0659097	0.361983	0.491758	0.960362	0.0754993	0.403346	0.18152	0.0454405	0.0899515	0.480439	0.438676	0.0370932	0.285438	0.169502	0.246739	0.427533	0.428451	0.198104	0.198385	0.24006	0.377986	0.0370642	0.634723	0.392096	0.205447	0.964657	0.569343	0.000559987	0.990237	0.794532	0.238005
PC(O-34:1)	0.895591	0.0804376	0.636037	0.851724	0.0447014	8.98243e-05	0.501106	0.123669	0.59002	0.0949945	0.346388	0.427364	0.531244	0.0583314	0.210988	0.100728	0.127935	0.109586	0.324662	0.27268	0.193085	0.275753	0.112415	0.158854	0.241486	0.780104	0.393232	0.173358	0.0580386	0.759642	0.0331868	0.339415	0.348024	0.30766	0.787193	0.574491	0.00103558	0.386434	0.769301	0.0898021
PC(O-18:1/18:1)	0.272645	0.167337	0.967685	0.806889	0.233545	0.0203082	0.549834	0.18026	0.470559	0.22108	0.325362	0.092214	0.628468	0.0236849	0.452477	0.308885	0.320119	0.435473	0.386466	0.486768	0.708905	0.81089	0.308739	0.523865	0.530541	0.830211	0.602766	0.263593	0.129809	0.713168	0.250396	0.631843	0.986811	0.767678	0.382556	0.872996	0.0708815	0.406864	0.800552	0.097064
LPC(O-22:0)	0.109003	0.227154	0.0160258	0.801612	0.536078	0.591038	0.616209	0.764763	0.671485	0.328302	0.144467	0.661202	0.132234	0.973296	0.860524	0.628644	0.436812	0.916354	0.933372	0.474408	0.823227	0.999059	0.0665469	0.681102	0.97021	0.596688	0.156542	0.367727	0.000292629	0.908911	0.152306	0.279797	0.360223	0.463595	0.0744967	0.826808	0.566099	0.002012	0.0653011	0.23807
PE(O-36:5)	0.435146	0.415713	0.0148058	0.214731	0.149749	0.274232	0.0853065	0.00280022	0.798779	0.02405	0.542051	0.753576	0.801649	0.0416097	0.852828	0.939163	0.00985739	0.00210281	0.237996	0.327988	0.00064635	0.00701336	0.743419	0.988349	0.746446	0.494997	0.0372644	0.885293	0.213322	0.107622	0.0266715	0.641232	0.089327	0.317714	0.444631	0.0327942	0.450085	0.666088	0.601476	0.006246
PE(O-16:0/18:2)	0.190794	0.688791	0.744454	0.082037	0.125804	0.798219	0.296636	0.118097	0.672	0.0702183	0.585687	0.739118	0.236266	0.0393203	0.167512	0.218122	0.0201578	0.0334523	0.165655	0.432997	0.16354	0.0185104	0.399661	0.0761222	0.360045	0.431126	0.0155206	0.657535	0.342347	0.410373	0.0391336	0.206582	0.0409366	0.0549395	0.4396	0.651598	0.985494	0.155757	0.376601	0.669673
COH	0.0228478	0.864535	0.0759115	0.142097	0.803952	0.101876	0.320537	0.0520298	0.882769	0.751064	0.417609	0.96251	0.503969	0.47628	0.308302	0.191476	0.111546	0.043559	0.681514	0.705197	0.409464	0.729834	0.267608	0.319989	0.617648	0.808352	0.861461	0.729289	0.0240767	0.9142	0.171946	0.987885	0.0457219	0.55891	0.541061	0.926781	0.000325496	0.603172	0.685141	0.536571

## Sheet: Cohort2_Pearson coef
Cohort 2 - Correlation matrix of Pearson coefficients between cytokines & lipids
Lipids / cytokines	BRAK	CCL28	CXCL16	Fractalkine	GM-CSF	HCC4	HMGB1	IFNg	IL10	IL12	IL13	IL14/alpha-taxilin	IL15	IL17a	IL17E/IL25	IL17F	IL1B	IL2	IL21	IL22	IL23	IL27	IL28A	IL31	IL33	IL34	IL4	IL5	IL6	IL7	IL8	IL9	ITAC	MIP1b	MIP3a	MIP4/PARC	MPIF1	TNFa	TNFB	YKL40/CHI3L1
Cer(d18:1/24:1)	-0.0463068	-0.0970568	0.188855	-0.0382342	-0.0782956	0.0903092	-0.0447508	-0.0289405	-0.101707	-0.0243873	-0.156551	-0.0483762	-0.0990994	-0.10347	-0.066387	-0.158941	-0.0406237	-0.0646705	-0.0609812	-0.140791	-0.0997012	0.140995	-0.272282	-0.109139	-0.145213	0.0542706	-0.191794	-0.217629	0.211614	-0.0532418	0.140666	-0.183051	0.0977842	0.2244	0.18969	0.0305425	0.199995	0.124775	-0.214684	0.244621
Cer(d18:1/16:0)	0.000786995	-0.0475635	0.190817	-0.124303	-0.104502	0.0477098	-0.00796529	-0.039117	-0.0188924	-0.122874	-0.0782806	-0.0487662	-0.0818154	-0.133688	-0.123065	-0.101282	-0.149574	-0.169176	-0.088183	-0.134138	-0.14689	0.0835877	-0.208704	-0.116301	-0.184048	0.0105856	-0.0947377	-0.158738	0.425733	-0.123973	0.298413	-0.203548	0.12689	0.221703	0.0971086	-0.0303485	0.255116	0.130733	-0.108143	0.241123
Cer(d18:1/20:0)	0.0282418	-0.108642	0.242973	-0.0633885	-0.132249	0.0188827	0.0443396	-0.0875027	-0.0545967	-0.120084	-0.207736	-0.0603201	-0.046939	-0.148606	0.00985052	-0.0687294	-0.110356	-0.171023	-0.137476	-0.0262455	-0.143772	0.192573	-0.176139	-0.0347012	-0.0641815	0.0698194	-0.194908	-0.250176	0.263968	-0.142994	0.180194	-0.082222	0.118625	0.30404	0.237467	-0.0234101	0.214046	0.12971	-0.143879	0.23031
Cer(d18:1/18:0)	-0.0221821	-0.0571889	0.206826	-0.11777	-0.0858455	0.0383117	0.0414668	-0.105601	-0.0570753	-0.197717	-0.164199	-0.0473321	-0.00660102	-0.177442	-0.0236505	-0.0426016	-0.110474	-0.157141	-0.145913	-0.0212495	-0.17397	0.119125	-0.203451	-0.0209503	-0.0762583	0.0765429	-0.142498	-0.201935	0.330387	-0.136134	0.236836	-0.0903086	0.082893	0.255736	0.191089	-0.109835	0.196105	0.098551	-0.127388	0.266146
HexCer(d18:1/16:0)	-0.0202766	0.0471793	0.268746	-0.111825	-0.197181	0.180419	-0.0455977	-0.0963716	0.0592322	-0.170851	-0.173612	-0.0305108	-0.05616	-0.124691	-0.076057	-0.137827	-0.19448	-0.186574	-0.216134	-0.165075	-0.22949	0.199708	-0.206547	-0.13689	-0.147714	0.0787143	-0.16396	-0.0958455	0.269941	-0.0870816	0.278399	-0.147369	0.200968	0.353335	0.0553444	0.0828325	0.228144	0.270568	-0.110913	0.260429
HexCer(d18:1/24:1)	0.0239447	0.0945977	0.283216	-0.0835027	-0.172068	0.286442	0.0484508	-0.039776	0.00409464	-0.132572	-0.13345	-0.114853	-0.0489797	-0.0850283	-0.124217	-0.199403	-0.193331	-0.150171	-0.221866	-0.225188	-0.238749	0.11359	-0.224357	-0.192083	-0.209456	0.144969	-0.180737	-0.109548	0.237119	-0.0463456	0.222724	-0.165044	0.183377	0.347677	0.077993	0.139761	0.215485	0.278432	-0.139694	0.297939
Hex2Cer(d18:1/22:0)	0.0199391	0.0125893	0.146836	-0.0919952	-0.0899405	0.293483	-0.0664463	-0.0117316	-0.020185	-0.0400854	-0.0358838	-0.0476746	0.00329735	-0.0307787	-0.0607545	-0.174532	-0.0863689	-0.0971108	-0.072018	-0.190444	-0.231413	0.0630452	-0.0834462	-0.123121	-0.0843571	0.0767682	-0.0812526	-0.0679807	0.154485	-0.0896059	0.152131	-0.00108509	0.0288759	0.195183	-0.0906492	-0.0427894	0.124831	0.0587768	-0.0407165	0.146752
Hex3Cer(d18:1/16:0)	0.0080372	0.118269	0.0901365	-0.128534	-0.188965	0.330736	-0.00103991	-0.0150659	-0.0201743	-0.0715988	-0.0424788	-0.134773	-0.00468482	-0.0499786	-0.0744892	-0.0659733	-0.0903251	-0.0688265	-0.124901	-0.134808	-0.223256	0.0666935	-0.066831	-0.0649493	-0.168151	0.0184464	-0.0938674	-0.0979656	0.275329	-0.12795	0.15628	-0.0503284	0.0915855	0.112439	-0.00924679	0.0797684	0.204063	0.0899366	0.0045763	0.19993
Hex3Cer(d18:1/24:1)	-0.00457735	0.0771831	0.191715	-0.0936375	-0.218397	0.383266	-0.028883	-0.041798	-0.0561959	-0.0770635	-0.073859	-0.169998	-0.0403831	-0.0827874	-0.112242	-0.176896	-0.149061	-0.109563	-0.115373	-0.202735	-0.233426	0.0877423	-0.178132	-0.132841	-0.229249	0.0819882	-0.14835	-0.111231	0.231422	-0.119955	0.166643	-0.106806	0.183764	0.183638	0.0996415	0.0783314	0.245277	0.166053	-0.099569	0.235423
GM3(d18:1/16:0)	-0.0357232	0.127712	0.101985	-0.216918	-0.16183	0.253288	0.0140697	-0.0410728	0.0286246	-0.135172	-0.0585197	-0.0660511	-0.0517039	-0.0824299	-0.0779455	-0.0618728	-0.15506	-0.117333	-0.118122	-0.136784	-0.152428	0.169011	-0.0729051	-0.0713966	-0.134227	0.0157348	-0.0950513	-0.146144	0.351895	-0.150217	0.225739	-0.100164	0.152527	0.20254	-0.0461538	0.0973885	0.174076	0.167817	0.0131248	0.230747
GM3(d18:1/24:1)	0.00314898	0.192569	0.0897237	-0.169234	-0.0996032	0.253722	-0.0273986	0.0505896	-0.0626195	-0.00718423	-0.0375553	-0.123477	-0.0358347	0.0614319	-0.0910832	-0.177595	-0.0425496	0.00785716	-0.0453193	-0.215084	-0.0592093	0.0774923	-0.188286	-0.118894	-0.160487	0.0838175	-0.113148	-0.0734164	0.13414	-0.0381642	0.14874	-0.141598	0.0649389	0.106231	0.00460506	0.10873	0.106374	0.081492	-0.101203	0.192498
GM3(d18:1/22:0)	-0.0148134	0.140576	0.00719692	-0.1497	-0.0579971	0.167809	-0.006111	0.0443309	-0.0355237	0.0265391	-0.0806053	-0.0842327	-0.0338883	0.103023	-0.0211842	-0.025786	-0.00819453	-0.00366054	-0.0217277	-0.108236	0.0051136	0.066794	-0.0521699	-0.0274324	-0.0383597	0.0315787	-0.107773	-0.113753	0.064913	-0.0484766	0.0731221	-0.0412154	-0.0697774	0.0391824	-0.0963792	0.0931258	0.0249641	-0.024796	0.0210531	0.0592771
GM3(d18:1/18:0)	-0.0127198	0.125149	0.0250821	-0.155827	-0.130902	0.162051	0.00289989	-0.0499973	-0.0434819	-0.0903418	-0.0529314	-0.0114185	0.0480172	-0.0721771	-0.0564394	0.0382619	-0.0345371	-0.0436939	-0.0677652	-0.0231884	-0.115294	0.0402132	0.0542118	0.0309148	-0.0661292	0.0175877	-0.0647369	-0.0515653	0.168131	-0.115297	0.114074	0.037861	0.0656122	0.0122135	-0.0565871	0.033465	0.0657522	0.0343271	0.118375	0.0342243
GM3(d18:1/20:0)	-0.0704326	0.144604	0.178602	-0.173168	-0.181074	0.301399	-0.0259631	-0.175702	-0.00161535	-0.220354	-0.105482	-0.0343501	-0.0314308	-0.131078	-0.017731	-0.0848717	-0.220914	-0.167171	-0.130094	-0.0980492	-0.213729	0.21306	-0.0932281	-0.0732356	-0.135102	0.0989935	-0.125815	-0.191279	0.276641	-0.192645	0.251045	-0.017989	0.126713	0.220939	0.0717203	0.0853098	0.181936	0.153404	-0.0394316	0.225982
SM(d18:1/16:0)	0.0144476	0.0527479	0.092284	-0.158245	-0.14369	0.218468	-0.0223727	-0.0119886	-0.0205964	-0.0569145	-0.0781114	-0.0711928	0.0344765	-0.0707476	-0.0481361	-0.0418798	-0.0845418	-0.126253	-0.171857	-0.0992878	-0.160121	0.0971272	-0.0012603	-0.0123725	-0.0593967	-0.00305384	-0.0785559	-0.0991895	0.287582	-0.178242	0.156435	0.019078	0.0235338	0.141334	-0.130607	0.112319	0.134023	0.0578816	0.0880655	0.131529
SM(d18:0/16:0)	-0.0675828	0.0669618	0.102522	-0.0855222	-0.13155	0.19582	0.041229	-0.0195544	-0.016632	0.00719776	-0.0129368	-0.163523	-0.0511808	-0.0874634	-0.0788592	-0.0765377	-0.0595337	-0.081119	-0.0394531	-0.160324	-0.0977321	0.00331038	-0.0856862	-0.121556	-0.15151	0.0466141	-0.0695969	-0.0553259	0.263559	-0.103527	0.120986	-0.0831245	0.0484561	0.123247	-0.0333399	0.00947248	0.0824299	0.122598	-0.0428741	0.0842118
PC(16:1_22:6)	0.222319	0.236655	-0.0180432	-0.0950364	-0.0826599	0.156838	-0.00496819	-0.0783179	0.00897388	-0.0125611	-0.0732641	0.0325532	0.172937	-0.022922	0.0214952	-0.0737286	-0.114406	-0.0538612	-0.239542	-0.0669805	-0.130719	-0.0252365	0.0854656	-0.0454985	0.0235088	0.0740844	-0.0686113	-0.000112833	-0.354392	-0.133092	-0.0934273	0.125672	0.0320493	-0.124349	-0.0751149	0.192833	-0.0352199	-0.0328049	0.0782421	-0.0511937
PC(34:5)	0.0647694	0.0927864	-0.136152	0.0596613	-0.0879626	-0.0383334	0.0342974	-0.0315308	-0.0612093	0.0405412	-0.0270521	0.0922479	0.142747	-0.0300534	0.0867002	0.0491276	-0.0330787	-0.00601092	-0.0896086	0.0489188	0.0184331	0.00576388	0.149979	0.0481911	0.105921	-0.0629637	0.0196917	0.00365294	-0.31666	-0.0552398	-0.221875	0.0996262	-0.0300085	-0.17586	-0.134187	0.0762178	-0.077883	-0.157751	0.136216	-0.097832
PC(40:8)	0.113068	0.120795	-0.173605	-0.00892646	-0.0486057	0.060416	0.107125	0.0183226	0.0168953	0.052756	0.0612213	-0.0278559	0.124046	0.0463698	-0.0179179	0.0397691	0.00413993	0.0065788	-0.0932912	-0.00415638	0.054033	-0.118255	0.211726	0.0413128	0.0709667	-0.00992576	0.0107202	0.0877357	-0.298268	-0.0566614	-0.196655	0.138743	-0.059375	-0.236507	-0.0815806	0.179454	-0.164537	-0.12847	0.169593	-0.163934
PC(O-34:1)	-0.0203633	0.0122737	0.145968	-0.134818	-0.166543	0.341894	-0.00395722	-0.0224412	-0.0119985	-0.0607907	-0.0906766	-0.184665	-0.0235644	-0.0450284	-0.0973982	-0.10267	-0.118794	-0.143461	-0.0641414	-0.154518	-0.173099	0.11569	-0.16125	-0.084925	-0.159214	0.100949	-0.148912	-0.11646	0.264432	-0.0763788	0.131938	-0.0745229	0.146314	0.178345	0.0408564	0.0773846	0.209733	0.164077	-0.0781472	0.20177
PC(O-16:0/16:0)	-0.0540955	0.0282542	0.0931808	-0.119603	-0.175311	0.272241	0.016385	-0.0156951	-0.0252015	-0.0982351	-0.0939231	-0.153919	0.02724	-0.097159	-0.086008	0.00442076	-0.119941	-0.159934	-0.109893	-0.0593054	-0.161732	0.101972	-0.110169	-0.00812611	-0.099462	0.0828995	-0.0714058	-0.104922	0.277279	-0.0909246	0.129528	-0.038565	0.0582548	0.127443	0.0360834	0.0312241	0.156731	0.11148	-0.00723137	0.204319
PC(O-18:1/18:1)	-0.0171765	0.0232286	0.133964	-0.13864	-0.160026	0.370157	-0.0312265	-0.033556	0.00799011	-0.0326207	-0.0955228	-0.185546	-0.0200587	-0.00204976	-0.117913	-0.143754	-0.105895	-0.133809	-0.0354447	-0.185586	-0.18599	0.0785364	-0.141414	-0.10553	-0.184722	0.119658	-0.147035	-0.0762377	0.205031	-0.0964827	0.139231	-0.0430568	0.111862	0.151574	0.0471891	0.0833255	0.168557	0.138005	-0.0853836	0.166525
LPC(O-22:0)	0.0338597	0.0708693	-0.0282398	-0.123378	-0.1643	0.182568	0.0614933	0.0142591	-0.0496054	-0.065058	0.0160896	0.00728278	0.0380603	-0.0452387	0.0601263	0.0168637	-0.136066	-0.105646	-0.169191	-0.0128957	-0.161548	0.0937946	0.158385	-0.0332888	0.0498341	0.0549047	0.110806	-0.04961	0.0409947	-0.117025	-0.0460037	0.0569581	0.130611	0.0446349	-0.0900305	0.0315688	0.162481	0.106389	0.127694	-0.00150309
PE(O-36:5)	0.0703086	0.0802835	-0.0670707	0.0222107	-0.0171806	0.0596653	0.0554632	-0.0566804	-0.0876099	0.0310461	0.00493149	0.0416955	0.0602259	-0.0193466	0.016697	-0.0123957	-0.105563	-0.0613603	-0.0933074	-0.00829965	-0.0614177	0.0120367	0.169422	-0.0219294	0.0573259	-0.10782	0.00568697	0.0387631	-0.231152	-0.137018	-0.137616	0.0971141	0.019206	-0.0994679	-0.0383628	0.0598433	-0.0476803	-0.0916151	0.0925123	-0.153555
PE(O-16:0/18:2)	0.014862	0.0152269	-0.00107783	0.127165	0.0645988	-0.0218918	0.102964	0.046361	0.0194988	0.133093	0.147326	-0.00476971	-0.0524747	-0.0200971	0.0363661	0.0285456	-0.0325741	-0.00700103	0.0881194	0.0580368	0.0530874	-0.0124555	0.159833	0.00537689	0.0513587	-0.0846633	0.0601858	0.0712664	-0.0667111	0.0369266	-0.115468	0.0462326	0.0210374	-0.0250896	0.0369984	0.10804	-0.0825036	0.0257672	0.096456	-0.149623
COH	-0.0504374	0.0835967	0.110184	-0.134623	-0.107098	0.202289	0.00445749	-0.0139603	-0.0872882	-0.0927572	-0.118419	-0.0307517	-0.00742965	-0.0756534	-0.027204	-0.0772016	-0.0521037	-0.0705392	-0.0961503	-0.115866	-0.127178	0.0517947	-0.167953	-0.0629255	-0.144123	0.0307751	-0.120661	-0.137979	0.294808	-0.107248	0.201102	-0.117079	0.000972734	0.16403	0.0249549	-0.0556726	0.189608	0.081872	-0.0972253	0.107637

## Sheet: Cohort2_p-value
Cohort 2 - Correlation matrix of P-values for Pearson coefficients
Lipids / cytokines	BRAK	CCL28	CXCL16	Fractalkine	GM-CSF	HCC4	HMGB1	IFNg	IL10	IL12	IL13	IL14/alpha-taxilin	IL15	IL17a	IL17E/IL25	IL17F	IL1B	IL2	IL21	IL22	IL23	IL27	IL28A	IL31	IL33	IL34	IL4	IL5	IL6	IL7	IL8	IL9	ITAC	MIP1b	MIP3a	MIP4/PARC	MPIF1	TNFa	TNFB	YKL40/CHI3L1
Cer(d18:1/24:1)	0.518177	0.174847	0.00786546	0.593741	0.274123	0.206926	0.532349	0.686434	0.154987	0.733732	0.0280294	0.499634	0.165903	0.147922	0.353989	0.0256914	0.570859	0.366598	0.394626	0.0484546	0.163335	0.0481259	0.00010851	0.126845	0.0417508	0.448789	0.00693514	0.00212609	0.00283466	0.457448	0.0486566	0.0100329	0.171622	0.00152393	0.00759035	0.670068	0.00483659	0.0806387	0.00244992	0.000531509
Cer(d18:1/16:0)	0.991243	0.506874	0.00723296	0.0818019	0.143897	0.505567	0.911546	0.585239	0.792163	0.0854011	0.274215	0.496178	0.253062	0.061085	0.0849144	0.156728	0.0359201	0.017476	0.217862	0.0602123	0.0394209	0.242892	0.00324907	0.10363	0.00962703	0.882631	0.185428	0.0258833	4.46793e-10	0.0826207	2.05143e-05	0.00411977	0.0755945	0.00174209	0.174616	0.672041	0.000296893	0.0670832	0.130371	0.000641841
Cer(d18:1/20:0)	0.693619	0.128598	0.000581099	0.376195	0.0639492	0.792266	0.536127	0.221447	0.446064	0.092798	0.00339852	0.399781	0.512475	0.0371509	0.890729	0.337227	0.122642	0.0162668	0.0540483	0.714296	0.0438448	0.00670577	0.0132906	0.628315	0.370241	0.329602	0.00605804	0.000391733	0.000178191	0.0450096	0.0112824	0.250704	0.0968626	1.40222e-05	0.000779455	0.744023	0.00252574	0.0692684	0.0436858	0.00113048
Cer(d18:1/18:0)	0.75702	0.424737	0.0035447	0.0993109	0.230354	0.592992	0.562887	0.139709	0.425659	0.00535313	0.02113	0.508946	0.926649	0.0126139	0.741487	0.55224	0.122238	0.0274361	0.0407649	0.766935	0.0144887	0.0954544	0.00413803	0.770125	0.286841	0.285041	0.045767	0.00443234	2.12124e-06	0.0564613	0.000805804	0.206929	0.246844	0.000286634	0.00714904	0.124428	0.00574805	0.16827	0.0744453	0.00015672
HexCer(d18:1/16:0)	0.77732	0.510316	0.000134262	0.117709	0.00548168	0.0111793	0.524612	0.177925	0.408351	0.0163761	0.0146948	0.67039	0.43313	0.0808438	0.288119	0.053433	0.00617243	0.00866191	0.00228525	0.0204425	0.00117882	0.00489902	0.0035908	0.0550916	0.0383163	0.271557	0.0213211	0.180316	0.000124981	0.223687	7.45579e-05	0.0387761	0.00462978	3.52497e-07	0.439851	0.24719	0.00126232	0.000120351	0.120751	0.000219006
HexCer(d18:1/24:1)	0.738388	0.186082	5.51359e-05	0.243373	0.0156156	4.49094e-05	0.498972	0.578929	0.954461	0.0632962	0.0615519	0.108031	0.494292	0.234839	0.0820135	0.00496627	0.00648898	0.0351784	0.00172812	0.00146509	0.000728388	0.111991	0.00152718	0.0068492	0.00313702	0.0420994	0.0110351	0.125421	0.000793867	0.517827	0.00165637	0.0204666	0.00989851	5.56076e-07	0.275987	0.0501382	0.00235763	7.44069e-05	0.0502495	2.11748e-05
Hex2Cer(d18:1/22:0)	0.780932	0.860622	0.0394947	0.198539	0.208793	2.84457e-05	0.353558	0.870031	0.7783	0.575977	0.616646	0.505881	0.963321	0.667667	0.39639	0.0141692	0.227514	0.174606	0.314562	0.00734946	0.00106831	0.378791	0.243694	0.0847713	0.238567	0.283621	0.256352	0.342528	0.0301949	0.210499	0.0328337	0.987926	0.687097	0.00598539	0.205214	0.550488	0.0805026	0.41197	0.56998	0.0396085
Hex3Cer(d18:1/16:0)	0.910751	0.0978772	0.207799	0.0718519	0.00782855	2.06624e-06	0.988429	0.833569	0.778414	0.317395	0.553387	0.0589972	0.947906	0.485518	0.298201	0.357003	0.206846	0.336543	0.0803324	0.0589315	0.00161325	0.351767	0.350772	0.364532	0.0181801	0.796961	0.189518	0.170825	9.01122e-05	0.0731638	0.028305	0.482466	0.200554	0.115695	0.897388	0.26517	0.00402407	0.208813	0.949111	0.00485056
Hex3Cer(d18:1/24:1)	0.949099	0.28102	0.00695882	0.190609	0.00204825	2.71479e-08	0.687025	0.55977	0.432836	0.281768	0.302319	0.0169282	0.573144	0.247449	0.116336	0.0128934	0.0365689	0.12537	0.106434	0.00427472	0.00096285	0.220179	0.0122677	0.0627588	0.00119337	0.252058	0.0374824	0.119683	0.00106781	0.093151	0.0192602	0.135221	0.00974107	0.00979227	0.163588	0.273903	0.000512882	0.0196981	0.163896	0.000867772
GM3(d18:1/16:0)	0.618225	0.0737033	0.153859	0.00220047	0.0230902	0.000329173	0.84443	0.566606	0.689679	0.0582437	0.414022	0.356435	0.470563	0.249503	0.276281	0.387738	0.0295783	0.10058	0.0982984	0.0552825	0.0324907	0.0175875	0.308623	0.318767	0.0600404	0.826295	0.183971	0.0404442	3.96183e-07	0.0351215	0.00142516	0.161379	0.0323762	0.00431276	0.519562	0.173371	0.0144276	0.0184147	0.854759	0.00110548
GM3(d18:1/24:1)	0.964971	0.00670699	0.209897	0.0174365	0.163751	0.000321241	0.702327	0.480193	0.382025	0.920189	0.600317	0.0838678	0.617129	0.391135	0.203044	0.0125361	0.552726	0.912742	0.527149	0.00240346	0.408533	0.279091	0.00805783	0.0961039	0.0242701	0.241595	0.113402	0.305233	0.0602088	0.594417	0.0369785	0.0471688	0.364609	0.137348	0.948792	0.128284	0.136816	0.254949	0.157054	0.00672769
GM3(d18:1/22:0)	0.836319	0.0488016	0.920049	0.035763	0.418211	0.01842	0.932081	0.536208	0.620189	0.711242	0.260173	0.239263	0.636389	0.149689	0.76763	0.719086	0.909011	0.959285	0.761846	0.130038	0.943146	0.35104	0.466567	0.701976	0.592529	0.659562	0.131701	0.111473	0.364801	0.498743	0.307181	0.565258	0.329894	0.584611	0.177891	0.193055	0.72768	0.729442	0.769028	0.407995
GM3(d18:1/18:0)	0.859193	0.0797275	0.726444	0.0287725	0.0667273	0.022901	0.96774	0.485355	0.54405	0.206761	0.460078	0.87347	0.502825	0.313492	0.430842	0.593473	0.629941	0.542086	0.344064	0.746364	0.106676	0.574761	0.449281	0.666285	0.355866	0.806222	0.366106	0.471755	0.0181941	0.106667	0.11046	0.597352	0.359647	0.864743	0.429635	0.64061	0.35862	0.632025	0.0975756	0.633046
GM3(d18:1/20:0)	0.325362	0.0426243	0.0120367	0.0149548	0.0108836	1.67801e-05	0.717239	0.0135248	0.982027	0.00186163	0.140157	0.631797	0.661058	0.0663595	0.804674	0.235705	0.00181111	0.0188758	0.0684422	0.170458	0.00256423	0.00264709	0.192564	0.306429	0.0583749	0.166359	0.078126	0.00709069	8.31266e-05	0.00668504	0.000373237	0.80189	0.0760067	0.00180889	0.316572	0.233287	0.0105056	0.0313826	0.582223	0.00140785
SM(d18:1/16:0)	0.840306	0.461637	0.197127	0.0263537	0.0439664	0.00204115	0.754998	0.867211	0.773901	0.426966	0.275257	0.320154	0.630542	0.323197	0.501767	0.559	0.237537	0.0770851	0.0157449	0.165096	0.0245999	0.174533	0.985977	0.863	0.407048	0.966028	0.272526	0.165517	4.17413e-05	0.012213	0.0281476	0.790168	0.742718	0.0475853	0.0673495	0.116086	0.0604336	0.41914	0.218478	0.065422
SM(d18:0/16:0)	0.345367	0.349828	0.151688	0.232121	0.0653782	0.00582059	0.56513	0.785055	0.81656	0.92004	0.856816	0.0216741	0.47507	0.221655	0.270673	0.285074	0.405965	0.257138	0.582017	0.0244165	0.171851	0.963176	0.231224	0.0888355	0.0335617	0.515402	0.331149	0.440004	0.000182509	0.147695	0.0903535	0.245522	0.498924	0.084451	0.641861	0.894898	0.249503	0.0861118	0.549698	0.23938
PC(16:1_22:6)	0.00168993	0.000813488	0.801306	0.18404	0.24818	0.0277392	0.94476	0.273986	0.900401	0.860931	0.306241	0.649744	0.0150916	0.74918	0.764319	0.303176	0.109418	0.452224	0.00069835	0.349694	0.0671129	0.724828	0.232432	0.525515	0.742982	0.300842	0.338059	0.998744	3.234e-07	0.0622585	0.191611	0.0784671	0.654813	0.0816866	0.29415	0.00663056	0.623185	0.647217	0.274452	0.474959
PC(34:5)	0.365865	0.194689	0.0564273	0.404958	0.219019	0.592783	0.63232	0.660046	0.392857	0.571642	0.705916	0.197303	0.0453868	0.675048	0.225729	0.492987	0.644473	0.933191	0.210485	0.49483	0.797104	0.93593	0.0354154	0.501278	0.138504	0.379408	0.783583	0.959369	5.80259e-06	0.440717	0.00172741	0.163653	0.675506	0.0134398	0.060118	0.287098	0.276667	0.0268338	0.0563111	0.171412
PC(40:8)	0.113658	0.0908662	0.0146988	0.900924	0.497599	0.399031	0.13405	0.798295	0.813708	0.461569	0.392764	0.697599	0.0824385	0.517608	0.802657	0.578995	0.953958	0.926896	0.192262	0.953775	0.450781	0.0979158	0.00281968	0.564338	0.321697	0.889899	0.88115	0.220214	2.07133e-05	0.429029	0.00561053	0.0518509	0.40722	0.000819856	0.254431	0.0116278	0.0208628	0.0719944	0.0171964	0.021342
PC(O-34:1)	0.776393	0.864083	0.0406875	0.0589115	0.0193338	8.78105e-07	0.955988	0.754271	0.867102	0.396107	0.205077	0.00938294	0.742395	0.529807	0.173328	0.151097	0.096385	0.0443066	0.370541	0.0301583	0.0149955	0.10547	0.023594	0.23541	0.025435	0.158105	0.0367579	0.103156	0.000173399	0.286078	0.0645818	0.297982	0.0402079	0.0121623	0.568654	0.279762	0.00309657	0.0212275	0.275036	0.00446559
PC(O-16:0/16:0)	0.450256	0.693491	0.192791	0.0941215	0.013737	0.000108778	0.819237	0.826725	0.725194	0.169645	0.189254	0.0308114	0.703968	0.174391	0.22947	0.950839	0.0931893	0.02477	0.124227	0.407771	0.0231749	0.153911	0.123279	0.909768	0.164352	0.246807	0.318705	0.142287	7.99121e-05	0.203835	0.0696642	0.590549	0.416142	0.0743179	0.614686	0.66315	0.0278467	0.118854	0.919668	0.00397745
PC(O-18:1/18:1)	0.810666	0.74594	0.0605485	0.0520256	0.0246862	8.61625e-08	0.663125	0.639702	0.911272	0.649065	0.181795	0.00904358	0.779651	0.977194	0.0988989	0.0438703	0.138601	0.0608492	0.620968	0.00902864	0.00887692	0.272645	0.0474593	0.139977	0.00936056	0.0939697	0.0392241	0.286972	0.00384995	0.177424	0.0510237	0.547998	0.117586	0.0334865	0.510228	0.244379	0.0178977	0.0531217	0.232881	0.0193475
LPC(O-22:0)	0.636674	0.322363	0.69364	0.084117	0.0210498	0.0102354	0.39066	0.842363	0.488786	0.363728	0.822441	0.919098	0.595423	0.527885	0.4013	0.814051	0.0565851	0.139538	0.0174658	0.857266	0.0233341	0.189863	0.0262201	0.642371	0.486782	0.443498	0.121115	0.488746	0.567345	0.101482	0.520923	0.426611	0.0673406	0.533413	0.208336	0.659662	0.0225371	0.136762	0.0737458	0.983275
PE(O-36:5)	0.326216	0.262087	0.349044	0.756716	0.810621	0.404926	0.438868	0.428874	0.220879	0.664953	0.945167	0.560733	0.400519	0.787284	0.815856	0.862745	0.139851	0.391688	0.192184	0.907849	0.391244	0.866682	0.0173105	0.759703	0.423627	0.131531	0.936784	0.58864	0.0010827	0.0548621	0.0538015	0.174591	0.788793	0.164327	0.592499	0.403524	0.50583	0.200408	0.196017	0.0312144
PE(O-16:0/18:2)	0.83579	0.831816	0.988007	0.0749584	0.367131	0.760101	0.149924	0.517687	0.785651	0.0622571	0.0388337	0.946963	0.463964	0.77924	0.611915	0.690492	0.649534	0.922218	0.218195	0.417892	0.458755	0.862089	0.0248624	0.940224	0.473534	0.236861	0.400833	0.319653	0.351639	0.606437	0.106146	0.518848	0.769196	0.726366	0.605736	0.13074	0.249079	0.719283	0.177544	0.0358593
COH	0.481516	0.242841	0.12323	0.0592816	0.134148	0.00436197	0.950431	0.845624	0.222586	0.19483	0.0974497	0.667941	0.917473	0.290693	0.704341	0.280904	0.467134	0.324628	0.178928	0.104938	0.0749269	0.469783	0.0183189	0.379698	0.0433259	0.667704	0.0912286	0.0531675	2.60696e-05	0.133603	0.00460212	0.101324	0.989176	0.0212654	0.727777	0.43714	0.00761708	0.252733	0.174096	0.132189
